# Supplementary material for: Tetra­aqua­bis{2-[4-(3-pyrid­yl)pyrimidin-2-ylsulfan­yl]acetato}manganese(II) dihydrate
Source: Acta Crystallogr Sect E Struct Rep Online. 2009 Aug 22;65(Pt 9):m1126. doi: 10.1107/S1600536809033078 (PMC2970048; doi:10.1107/S1600536809033078)
Supplement: Supplementary file 1 [file e-65-m1126-sup1.cif]

##############################################################################
###                                                                        ###
###        Electronic paper (Acta Crystallographica Section E)             ###
###                                                                        ###
##############################################################################
#                                                                            #
# This CIF contains the data in a paper accepted for publication in Acta     #
# Crystallographica Section E. It conforms to the requirements of Notes      #
# for Authors for Section E, and has been peer reviewed under the auspices   #
# of the IUCr Commission on Journals.                                        #
#                                                                            #
# Full details of the Crystallographic Information File format               #
# are given in the paper "The Crystallographic Information File (CIF):       #
# a New Standard Archive File for Crystallography" by S. R. Hall, F. H.      #
# Allen and I. D. Brown [Acta Cryst. (1991), A47, 655-685].                  #
#                                                                            #
# The current version of the core CIF dictionary is obtainable from          #
# ftp://ftp.iucr.org/pub/cif_core.dic. The current version number is 2.4.    #
#                                                                            #
# Software is freely available for graphical display of the structure(s) in  #
# this CIF.  For information consult the CIF home page http://www.iucr.org/  #
# cif/home.html                                                              #
#                                                                            #
# This file may be used for bona fide research purposes within the           #
# scientific community so long as proper attribution is given to the journal # 
# article from which it was obtained.                                        #
#                                                                            #
##############################################################################
                                             
data_I
_audit_creation_method     SHELXL-97
_chemical_name_systematic
;
Tetraaquabis{2-[4-(3-pyridyl)pyrimidin-2-ylsulfanyl]acetato}manganese(II)
dihydrate
;
_chemical_name_common     ?
_chemical_formula_moiety     'C22 H24 Mn N6 O8 S2, 2(H2 O)'
_chemical_formula_sum     'C22 H28 Mn N6 O10 S2'
_chemical_formula_iupac     '[Mn (C11 H8 N3 O2 S)2 (H2 O)4], 2H2 O'
_chemical_formula_weight     655.58
_chemical_melting_point     ?
_symmetry_cell_setting     Triclinic
_symmetry_space_group_name_H-M     'P -1'
_symmetry_space_group_name_Hall     '-P 1'
loop_
    _symmetry_equiv_pos_as_xyz
    'x, y, z'
    '-x, -y, -z'
_cell_length_a     8.459(3)
_cell_length_b     9.240(3)
_cell_length_c     9.360(4)
_cell_angle_alpha     87.396(6)
_cell_angle_beta     75.862(5)
_cell_angle_gamma     79.872(5)
_cell_volume     698.4(4)
_cell_formula_units_Z     1
_cell_measurement_reflns_used     3181
_cell_measurement_theta_min     2.2
_cell_measurement_theta_max     28.1
_cell_measurement_temperature     298(2)
_exptl_crystal_description     block
_exptl_crystal_colour     colourless
_exptl_crystal_size_max     0.14
_exptl_crystal_size_mid     0.12
_exptl_crystal_size_min     0.10
_exptl_crystal_density_diffrn     1.559
_exptl_crystal_density_meas     ?
_exptl_crystal_density_method     'not measured'
_exptl_crystal_F_000     339
_exptl_absorpt_coefficient_mu     0.687
_exptl_absorpt_correction_type     'multi-scan'
_exptl_absorpt_process_details     '(SADABS; Bruker, 2001)'
_exptl_absorpt_correction_T_min     0.8835
_exptl_absorpt_correction_T_max     0.9201
_exptl_special_details
;
;
_diffrn_ambient_temperature     298(2)
_diffrn_radiation_type     MoK\a
_diffrn_radiation_wavelength     0.71073
_diffrn_radiation_source     'fine-focus sealed tube'
_diffrn_radiation_monochromator     graphite
_diffrn_measurement_device_type     'Bruker APEXII CCD area-detector'
_diffrn_measurement_method     '\f and \w'
_diffrn_detector_area_resol_mean     ?
_diffrn_reflns_number     4518
_diffrn_reflns_av_R_equivalents     0.0308
_diffrn_reflns_av_sigmaI/netI     0.0498
_diffrn_reflns_theta_min     2.24
_diffrn_reflns_theta_max     28.09
_diffrn_reflns_theta_full     25.00
_diffrn_measured_fraction_theta_max     0.936
_diffrn_measured_fraction_theta_full     0.991
_diffrn_reflns_limit_h_min     -10
_diffrn_reflns_limit_h_max     10
_diffrn_reflns_limit_k_min     -6
_diffrn_reflns_limit_k_max     12
_diffrn_reflns_limit_l_min     -11
_diffrn_reflns_limit_l_max     10
_diffrn_standards_number     ?
_diffrn_standards_interval_count     ?
_diffrn_standards_interval_time     ?
_diffrn_standards_decay_%     ?
_refine_special_details
;
Refinement of <i>F</i>^2^ against ALL reflections. The weighted <i>R</i>-factor
<i>wR</i> and goodness of fit <i>S</i> are based on <i>F</i>^2^, conventional
<i>R</i>-factors <i>R</i> are based on <i>F</i>, with <i>F</i> set to zero for
negative <i>F</i>^2^. The threshold expression of <i>F</i>^2^ >
\s(<i>F</i>^2^) is used only for calculating <i>R</i>-factors(gt) <i>etc</i>.
and is not relevant to the choice of reflections for refinement.
<i>R</i>-factors based on <i>F</i>^2^ are statistically about twice as large
as those based on <i>F</i>, and <i>R</i>- factors based on ALL data will be
even larger.
;
_reflns_number_total     3181
_reflns_number_gt     2443
_reflns_threshold_expression     I>2\s(I)
_refine_ls_structure_factor_coef     Fsqd
_refine_ls_matrix_type     full
_refine_ls_R_factor_all     0.0506
_refine_ls_R_factor_gt     0.0370
_refine_ls_wR_factor_gt     0.0866
_refine_ls_wR_factor_ref     0.0935
_refine_ls_goodness_of_fit_ref     0.981
_refine_ls_restrained_S_all     0.981
_refine_ls_number_reflns     3181
_refine_ls_number_parameters     187
_refine_ls_number_restraints     0
_refine_ls_hydrogen_treatment     constr
_refine_ls_weighting_scheme     calc
_refine_ls_weighting_details
                 'calc w=1/[\s^2^(Fo^2^)+(0.0441P)^2^] where P=(Fo^2^+2Fc^2^)/3'
_atom_sites_solution_hydrogens     geom
_atom_sites_solution_primary     direct
_atom_sites_solution_secondary     difmap
_refine_ls_shift/su_max     0.000
_refine_ls_shift/su_mean     0.000
_refine_diff_density_max     0.491
_refine_diff_density_min     -0.551
_refine_ls_extinction_method     none
_refine_ls_extinction_coef     ?
loop_
    _atom_type_symbol
    _atom_type_description
    _atom_type_scat_dispersion_real
    _atom_type_scat_dispersion_imag
    _atom_type_scat_source
    'C' 'C' 0.0033 0.0016
                         'International Tables Vol C Tables 4.2.6.8 and 6.1.1.4'
    'H' 'H' 0.0000 0.0000
                         'International Tables Vol C Tables 4.2.6.8 and 6.1.1.4'
    'Mn' 'Mn' 0.3368 0.7283
                         'International Tables Vol C Tables 4.2.6.8 and 6.1.1.4'
    'N' 'N' 0.0061 0.0033
                         'International Tables Vol C Tables 4.2.6.8 and 6.1.1.4'
    'O' 'O' 0.0106 0.0060
                         'International Tables Vol C Tables 4.2.6.8 and 6.1.1.4'
    'S' 'S' 0.1246 0.1234
                         'International Tables Vol C Tables 4.2.6.8 and 6.1.1.4'
_computing_data_collection     'APEX2 (Bruker, 2007)'
_computing_cell_refinement     'SAINT-Plus (Bruker, 2007)'
_computing_data_reduction     'SAINT-Plus (Bruker, 2007)'
_computing_structure_solution     'SHELXS97 (Sheldrick, 2008)'
_computing_structure_refinement     'SHELXL97 (Sheldrick, 2008)'
_computing_molecular_graphics     'SHELXTL (Sheldrick, 2008)'
_computing_publication_material     'SHELXTL (Sheldrick, 2008)'
loop_
    _atom_site_type_symbol
    _atom_site_label
    _atom_site_fract_x
    _atom_site_fract_y
    _atom_site_fract_z
    _atom_site_U_iso_or_equiv
    _atom_site_adp_type
    _atom_site_calc_flag
    _atom_site_refinement_flags
    _atom_site_occupancy
    _atom_site_disorder_assembly
    _atom_site_disorder_group
    Mn Mn1 0.0000 1.0000 0.5000 0.02786(13) Uani d S 1 . .
    S S1 0.71353(7) 0.62719(6) 0.00440(6) 0.03937(16) Uani d . 1 . .
    O O1 0.12141(17) 0.98576(16) 0.26485(16) 0.0383(4) Uani d . 1 . .
    O O2 0.24139(17) 1.03191(17) 0.52792(17) 0.0447(4) Uani d . 1 . .
    N N2 0.49123(19) 0.56249(17) 0.24128(18) 0.0291(4) Uani d . 1 . .
    O O4 0.44775(17) 0.95387(16) 0.25780(16) 0.0412(4) Uani d . 1 . .
    N N1 0.6987(2) 0.36606(19) 0.1238(2) 0.0379(4) Uani d . 1 . .
    C C1 0.6227(2) 0.5074(2) 0.1385(2) 0.0310(4) Uani d . 1 . .
    O O3 0.71010(18) 0.85073(17) 0.23595(17) 0.0455(4) Uani d . 1 . .
    C C5 0.2749(2) 0.5349(2) 0.4544(2) 0.0279(4) Uani d . 1 . .
    N N3 0.0768(2) 0.75451(18) 0.53326(19) 0.0335(4) Uani d . 1 . .
    C C11 0.5782(2) 0.8717(2) 0.1953(2) 0.0302(4) Uani d . 1 . .
    C C4 0.4233(2) 0.4687(2) 0.3417(2) 0.0295(4) Uani d . 1 . .
    C C9 0.2097(2) 0.6826(2) 0.4396(2) 0.0323(5) Uani d . 1 . .
    H H9A 0.2621 0.7342 0.3595 0.039 Uiso calc R 1 . .
    C C10 0.5730(3) 0.7975(2) 0.0536(2) 0.0342(5) Uani d . 1 . .
    H H10A 0.5956 0.8662 -0.0272 0.041 Uiso calc R 1 . .
    H H10B 0.4614 0.7793 0.0633 0.041 Uiso calc R 1 . .
    C C6 0.1962(3) 0.4588(2) 0.5742(2) 0.0354(5) Uani d . 1 . .
    H H6A 0.2354 0.3600 0.5882 0.042 Uiso calc R 1 . .
    C C8 0.0031(3) 0.6779(2) 0.6484(2) 0.0364(5) Uani d . 1 . .
    H H8A -0.0899 0.7256 0.7149 0.044 Uiso calc R 1 . .
    C C7 0.0596(3) 0.5315(2) 0.6721(2) 0.0394(5) Uani d . 1 . .
    H H7A 0.0058 0.4824 0.7534 0.047 Uiso calc R 1 . .
    C C2 0.6305(3) 0.2757(2) 0.2252(3) 0.0415(5) Uani d . 1 . .
    H H2C 0.6786 0.1769 0.2209 0.050 Uiso calc R 1 . .
    C C3 0.4920(3) 0.3206(2) 0.3369(3) 0.0402(5) Uani d . 1 . .
    H H3A 0.4466 0.2544 0.4060 0.048 Uiso calc R 1 . .
    O O5 1.0477(2) 0.7838(2) 0.1129(2) 0.0871(8) Uani d . 1 . .
    H H1 0.2712 1.0656 0.5985 0.105 Uiso d R 1 . .
    H H2 0.2259 0.9808 0.2469 0.105 Uiso d R 1 . .
    H H3 0.3309 1.0079 0.4625 0.105 Uiso d R 1 . .
    H H4 0.0999 0.9300 0.2053 0.105 Uiso d R 1 . .
    H H5 1.0980 0.7268 0.0413 0.105 Uiso d R 1 . .
    H H6 0.9449 0.7871 0.1208 0.105 Uiso d R 1 . .
loop_
    _atom_site_aniso_label
    _atom_site_aniso_U_11
    _atom_site_aniso_U_22
    _atom_site_aniso_U_33
    _atom_site_aniso_U_12
    _atom_site_aniso_U_13
    _atom_site_aniso_U_23
    Mn1 0.0239(2) 0.0266(2) 0.0312(3) -0.00261(17) -0.00359(17) -0.00345(17)
    S1 0.0421(3) 0.0381(3) 0.0316(3) -0.0063(2) 0.0042(2) -0.0080(2)
    O1 0.0354(8) 0.0416(9) 0.0347(8) -0.0006(7) -0.0053(6) -0.0082(6)
    O2 0.0289(8) 0.0619(11) 0.0447(10) -0.0092(7) -0.0080(7) -0.0149(8)
    N2 0.0291(9) 0.0264(9) 0.0310(9) -0.0038(7) -0.0055(7) -0.0033(7)
    O4 0.0305(8) 0.0442(9) 0.0447(9) -0.0013(7) -0.0023(7) -0.0141(7)
    N1 0.0360(10) 0.0308(10) 0.0452(11) 0.0008(8) -0.0091(8) -0.0125(8)
    C1 0.0313(11) 0.0301(11) 0.0339(12) -0.0060(8) -0.0105(9) -0.0066(8)
    O3 0.0342(8) 0.0558(10) 0.0482(10) -0.0005(7) -0.0147(7) -0.0200(8)
    C5 0.0274(10) 0.0260(10) 0.0319(11) -0.0056(8) -0.0095(8) 0.0004(8)
    N3 0.0293(9) 0.0303(9) 0.0371(10) -0.0036(7) -0.0019(7) -0.0008(7)
    C11 0.0309(11) 0.0293(11) 0.0301(11) -0.0086(8) -0.0039(8) -0.0006(8)
    C4 0.0304(10) 0.0259(10) 0.0344(11) -0.0039(8) -0.0125(9) -0.0017(8)
    C9 0.0314(11) 0.0267(10) 0.0361(12) -0.0048(8) -0.0035(9) 0.0027(8)
    C10 0.0415(12) 0.0325(11) 0.0283(11) -0.0068(9) -0.0075(9) 0.0003(8)
    C6 0.0428(12) 0.0274(11) 0.0374(12) -0.0076(9) -0.0121(10) 0.0045(9)
    C8 0.0324(11) 0.0390(12) 0.0342(12) -0.0070(9) -0.0003(9) -0.0015(9)
    C7 0.0427(13) 0.0403(13) 0.0335(12) -0.0119(10) -0.0036(10) 0.0084(9)
    C2 0.0462(13) 0.0246(11) 0.0512(14) 0.0041(10) -0.0130(11) -0.0077(10)
    C3 0.0456(13) 0.0253(11) 0.0470(14) -0.0031(9) -0.0081(11) 0.0008(9)
    O5 0.0420(10) 0.1175(19) 0.0989(17) -0.0176(11) 0.0041(11) -0.0692(14)
_geom_special_details
;
All e.s.d.'s (except the e.s.d. in the dihedral angle between two l.s. planes)
are estimated using the full covariance matrix. The cell e.s.d.'s are taken
into account individually in the estimation of e.s.d.'s in distances, angles
and torsion angles; correlations between e.s.d.'s in cell parameters are only
used when they are defined by crystal symmetry. An approximate (isotropic)
treatment of cell e.s.d.'s is used for estimating e.s.d.'s involving l.s.
planes.
;
loop_
    _geom_bond_atom_site_label_1
    _geom_bond_atom_site_label_2
    _geom_bond_site_symmetry_2
    _geom_bond_distance
    _geom_bond_publ_flag
    Mn1 O1 . 2.1889(16) ?
    Mn1 O1 2_576 2.1889(16) ?
    Mn1 O2 2_576 2.1919(15) ?
    Mn1 O2 . 2.1919(15) ?
    Mn1 N3 2_576 2.2761(18) ?
    Mn1 N3 . 2.2761(18) ?
    S1 C1 . 1.759(2) ?
    S1 C10 . 1.800(2) ?
    O1 H2 . 0.8520 ?
    O1 H4 . 0.8477 ?
    O2 H1 . 0.8510 ?
    O2 H3 . 0.8511 ?
    N2 C1 . 1.320(2) ?
    N2 C4 . 1.342(3) ?
    O4 C11 . 1.252(2) ?
    N1 C2 . 1.327(3) ?
    N1 C1 . 1.347(2) ?
    O3 C11 . 1.246(2) ?
    C5 C6 . 1.386(3) ?
    C5 C9 . 1.393(3) ?
    C5 C4 . 1.485(3) ?
    N3 C9 . 1.335(2) ?
    N3 C8 . 1.345(3) ?
    C11 C10 . 1.534(3) ?
    C4 C3 . 1.388(3) ?
    C9 H9A . 0.9300 ?
    C10 H10A . 0.9700 ?
    C10 H10B . 0.9700 ?
    C6 C7 . 1.375(3) ?
    C6 H6A . 0.9300 ?
    C8 C7 . 1.380(3) ?
    C8 H8A . 0.9300 ?
    C7 H7A . 0.9300 ?
    C2 C3 . 1.382(3) ?
    C2 H2C . 0.9300 ?
    C3 H3A . 0.9300 ?
    O5 H5 . 0.8500 ?
    O5 H6 . 0.8501 ?
loop_
    _geom_angle_atom_site_label_1
    _geom_angle_atom_site_label_2
    _geom_angle_atom_site_label_3
    _geom_angle_site_symmetry_1
    _geom_angle_site_symmetry_3
    _geom_angle
    _geom_angle_publ_flag
    O1 Mn1 O1 . 2_576 180.0000(10)
                                 ?
    O1 Mn1 O2 . 2_576 95.09(6) ?
    O1 Mn1 O2 2_576 2_576 84.91(6) ?
    O1 Mn1 O2 . . 84.91(6) ?
    O1 Mn1 O2 2_576 . 95.09(6) ?
    O2 Mn1 O2 2_576 . 180.00(8) ?
    O1 Mn1 N3 . 2_576 87.81(6) ?
    O1 Mn1 N3 2_576 2_576 92.19(6) ?
    O2 Mn1 N3 2_576 2_576 88.48(6) ?
    O2 Mn1 N3 . 2_576 91.52(6) ?
    O1 Mn1 N3 . . 92.19(6) ?
    O1 Mn1 N3 2_576 . 87.81(6) ?
    O2 Mn1 N3 2_576 . 91.52(6) ?
    O2 Mn1 N3 . . 88.48(6) ?
    N3 Mn1 N3 2_576 . 180.0000(10)
                                 ?
    C1 S1 C10 . . 101.21(10) ?
    Mn1 O1 H2 . . 113.5 ?
    Mn1 O1 H4 . . 123.8 ?
    H2 O1 H4 . . 108.6 ?
    Mn1 O2 H1 . . 132.6 ?
    Mn1 O2 H3 . . 122.8 ?
    H1 O2 H3 . . 104.6 ?
    C1 N2 C4 . . 117.31(17) ?
    C2 N1 C1 . . 114.58(18) ?
    N2 C1 N1 . . 127.05(19) ?
    N2 C1 S1 . . 118.41(15) ?
    N1 C1 S1 . . 114.55(15) ?
    C6 C5 C9 . . 117.58(18) ?
    C6 C5 C4 . . 124.11(18) ?
    C9 C5 C4 . . 118.31(17) ?
    C9 N3 C8 . . 117.06(18) ?
    C9 N3 Mn1 . . 118.88(13) ?
    C8 N3 Mn1 . . 123.89(14) ?
    O3 C11 O4 . . 125.43(18) ?
    O3 C11 C10 . . 118.76(18) ?
    O4 C11 C10 . . 115.76(18) ?
    N2 C4 C3 . . 120.38(18) ?
    N2 C4 C5 . . 115.60(16) ?
    C3 C4 C5 . . 124.02(18) ?
    N3 C9 C5 . . 124.01(18) ?
    N3 C9 H9A . . 118.0 ?
    C5 C9 H9A . . 118.0 ?
    C11 C10 S1 . . 116.57(14) ?
    C11 C10 H10A . . 108.1 ?
    S1 C10 H10A . . 108.1 ?
    C11 C10 H10B . . 108.1 ?
    S1 C10 H10B . . 108.1 ?
    H10A C10 H10B . . 107.3 ?
    C7 C6 C5 . . 119.14(19) ?
    C7 C6 H6A . . 120.4 ?
    C5 C6 H6A . . 120.4 ?
    N3 C8 C7 . . 122.84(19) ?
    N3 C8 H8A . . 118.6 ?
    C7 C8 H8A . . 118.6 ?
    C6 C7 C8 . . 119.36(19) ?
    C6 C7 H7A . . 120.3 ?
    C8 C7 H7A . . 120.3 ?
    N1 C2 C3 . . 123.44(19) ?
    N1 C2 H2C . . 118.3 ?
    C3 C2 H2C . . 118.3 ?
    C2 C3 C4 . . 117.2(2) ?
    C2 C3 H3A . . 121.4 ?
    C4 C3 H3A . . 121.4 ?
    H5 O5 H6 . . 106.5 ?
loop_
    _geom_torsion_atom_site_label_1
    _geom_torsion_atom_site_label_2
    _geom_torsion_atom_site_label_3
    _geom_torsion_atom_site_label_4
    _geom_torsion_site_symmetry_1
    _geom_torsion_site_symmetry_2
    _geom_torsion_site_symmetry_3
    _geom_torsion_site_symmetry_4
    _geom_torsion
    _geom_torsion_publ_flag
    C4 N2 C1 N1 . . . . -0.9(3) ?
    C4 N2 C1 S1 . . . . 179.48(14) ?
    C2 N1 C1 N2 . . . . 0.1(3) ?
    C2 N1 C1 S1 . . . . 179.79(15) ?
    C10 S1 C1 N2 . . . . -3.72(17) ?
    C10 S1 C1 N1 . . . . 176.59(14) ?
    O1 Mn1 N3 C9 . . . . 24.51(15) ?
    O1 Mn1 N3 C9 2_576 . . . -155.49(15) ?
    O2 Mn1 N3 C9 2_576 . . . 119.67(15) ?
    O2 Mn1 N3 C9 . . . . -60.33(15) ?
    O1 Mn1 N3 C8 . . . . -160.35(16) ?
    O1 Mn1 N3 C8 2_576 . . . 19.65(16) ?
    O2 Mn1 N3 C8 2_576 . . . -65.20(17) ?
    O2 Mn1 N3 C8 . . . . 114.80(17) ?
    C1 N2 C4 C3 . . . . 0.9(3) ?
    C1 N2 C4 C5 . . . . -179.45(16) ?
    C6 C5 C4 N2 . . . . -174.15(19) ?
    C9 C5 C4 N2 . . . . 5.9(3) ?
    C6 C5 C4 C3 . . . . 5.5(3) ?
    C9 C5 C4 C3 . . . . -174.50(19) ?
    C8 N3 C9 C5 . . . . 0.1(3) ?
    Mn1 N3 C9 C5 . . . . 175.57(15) ?
    C6 C5 C9 N3 . . . . -0.1(3) ?
    C4 C5 C9 N3 . . . . 179.86(18) ?
    O3 C11 C10 S1 . . . . 28.1(3) ?
    O4 C11 C10 S1 . . . . -154.45(16) ?
    C1 S1 C10 C11 . . . . 71.70(17) ?
    C9 C5 C6 C7 . . . . -0.2(3) ?
    C4 C5 C6 C7 . . . . 179.86(19) ?
    C9 N3 C8 C7 . . . . 0.2(3) ?
    Mn1 N3 C8 C7 . . . . -175.02(15) ?
    C5 C6 C7 C8 . . . . 0.5(3) ?
    N3 C8 C7 C6 . . . . -0.5(3) ?
    C1 N1 C2 C3 . . . . 0.6(3) ?
    N1 C2 C3 C4 . . . . -0.5(3) ?
    N2 C4 C3 C2 . . . . -0.3(3) ?
    C5 C4 C3 C2 . . . . -179.9(2) ?
loop_
    _geom_hbond_atom_site_label_D
    _geom_hbond_atom_site_label_H
    _geom_hbond_atom_site_label_A
    _geom_hbond_site_symmetry_A
    _geom_hbond_distance_DH
    _geom_hbond_distance_HA
    _geom_hbond_distance_DA
    _geom_hbond_angle_DHA
    O2 H1 O3 2_676 0.85 1.82 2.655(2) 168
    O1 H2 O4 ? 0.85 1.88 2.709(2) 165
    O2 H3 O4 ? 0.85 1.97 2.743(2) 150
    O1 H4 O5 1_455 0.85 1.81 2.642(3) 167
    O5 H5 N1 2_765 0.85 2.09 2.888(3) 155
    O5 H6 O3 ? 0.85 2.01 2.775(3) 149
data_global
_journal_date_recd_electronic     2009-08-15
_journal_date_accepted     2009-08-19
_journal_name_full     'Acta Crystallographica, Section E'
_journal_year     2009
_journal_volume     65
_journal_issue      9
_journal_page_first     m1126
_journal_page_last     m1126
_journal_paper_category     QM
_journal_coeditor_code     CV2600
_publ_contact_author_name     'Hai-Bin Zhu'
_publ_contact_author_address
;
School of Chemistry and Chemical Engineering
Southeast University
Nanjing 211189
People's Republic of China
;
_publ_contact_author_email     'zhuhaibin@seu.edu.cn'
_publ_contact_author_fax     ?
_publ_contact_author_phone     ?
_publ_section_title
;
Tetraaquabis{2-[4-(3-pyridyl)pyrimidin-2-ylsulfanyl]acetato}manganese(II)
dihydrate
;
loop_
    _publ_author_name
    _publ_author_footnote
    _publ_author_address
    'Zhu, Hai-Bin' .
;
School of Chemistry and Chemical Engineering
Southeast University
Nanjing 211189
People's Republic of China
;
    'Xu, Gang' .
;
School of Chemistry and Chemical Engineering
Southeast University
Nanjing 211189
People's Republic of China
;
    'Sun, Yan-Yan' .
;
School of Chemistry and Chemical Engineering
Southeast University
Nanjing 211189
People's Republic of China
;
