# Supplementary material for: Tetra­aqua­bis{2-[4-(3-pyrid­yl)pyrimidin-2-ylsulfan­yl]acetato}manganese(II) dihydrate
Source: Acta Crystallogr Sect E Struct Rep Online. 2009 Aug 22;65(Pt 9):m1126. doi: 10.1107/S1600536809033078 (PMC2970048; doi:10.1107/S1600536809033078)
Supplement: Supplementary file 2 [file e-65-m1126-Isup2.hkl]

# 
# h,k,l, Fc-squared, Fo-squared, sigma(Fo-squared) and status flag 
# 
data_I
_shelx_title ' 2 in P1                     New: P-1' 
_shelx_refln_list_code          4 
_shelx_F_calc_maximum      147.83 
_exptl_crystal_F_000       281.00 
_reflns_d_resolution_high  0.7547 
 
loop_ 
 _symmetry_equiv_pos_as_xyz 
 'x, y, z' 
 '-x, -y, -z' 
 
_cell_length_a     8.4590 
_cell_length_b     9.2400 
_cell_length_c     9.3600 
_cell_angle_alpha  87.396 
_cell_angle_beta   75.862 
_cell_angle_gamma  79.872 
 
_shelx_F_squared_multiplier     1.000 
 
loop_ 
 _refln_index_h 
 _refln_index_k 
 _refln_index_l 
 _refln_F_squared_calc 
 _refln_F_squared_meas 
 _refln_F_squared_sigma 
 _refln_observed_status 
   1   0   0       82.18       89.10      2.98 o 
   2   0   0      409.51      401.07      9.04 o 
   3   0   0     1215.24     1193.82     33.60 o 
   4   0   0     2124.59     2132.05     31.28 o 
   5   0   0       15.93       16.33      2.30 o 
   6   0   0       18.57       21.03      2.87 o 
   7   0   0      369.57      343.36     20.43 o 
   8   0   0       11.30       15.69      5.23 o 
   9   0   0        0.17        1.08      2.88 o 
  10   0   0       96.00      106.35     12.71 o 
 -10   1   0        2.40       -0.24      4.25 o 
  -9   1   0      166.21      167.25     14.03 o 
  -8   1   0      255.16      254.54     15.74 o 
  -7   1   0       61.77       63.97      5.02 o 
  -6   1   0      223.26      225.13      8.26 o 
  -5   1   0      370.64      335.01      9.06 o 
  -4   1   0       80.46       91.47      4.29 o 
  -3   1   0      402.45      397.01      7.63 o 
  -2   1   0       11.22       11.75      1.59 o 
  -1   1   0     1528.66     1602.66     14.03 o 
   1   1   0      884.00      919.29     10.36 o 
   2   1   0     3523.54     3527.46     27.81 o 
   3   1   0      488.49      517.62      6.92 o 
   4   1   0      143.05      148.68      3.77 o 
   5   1   0      261.51      256.21      5.54 o 
   6   1   0      337.56      329.38      9.78 o 
   7   1   0      250.73      271.11     14.91 o 
   8   1   0        0.31        0.39      2.54 o 
   9   1   0      399.22      420.81     21.75 o 
  10   1   0        9.79       12.07      5.82 o 
 -10   2   0       20.95       29.96      8.31 o 
  -9   2   0       25.63       35.63      7.72 o 
  -8   2   0       79.84       81.33      9.14 o 
  -7   2   0      108.67      101.79      6.35 o 
  -6   2   0      108.64      124.24      8.58 o 
  -5   2   0      119.21      120.45      5.73 o 
  -4   2   0      138.40      147.70      4.12 o 
  -3   2   0       28.12       36.87      1.95 o 
  -2   2   0       52.92       60.17      2.41 o 
  -1   2   0      139.22      143.46      4.11 o 
   0   2   0     1832.50     1868.30     18.52 o 
   1   2   0       64.47       73.57      2.83 o 
   2   2   0      134.93      149.68      4.06 o 
   3   2   0        7.29        5.44      1.22 o 
   4   2   0      390.77      380.09      8.11 o 
   5   2   0      166.71      163.09      5.86 o 
   6   2   0        0.27        0.36      1.00 o 
   7   2   0      232.11      228.54     13.64 o 
   8   2   0      203.84      210.02     14.42 o 
   9   2   0       59.98       58.55      9.09 o 
  10   2   0        0.39       -1.52      3.62 o 
  -9   3   0       41.06       42.52      8.16 o 
  -8   3   0      211.33      202.84      9.99 o 
  -7   3   0       36.27       31.10      4.30 o 
  -6   3   0      476.73      463.41     17.45 o 
  -5   3   0       16.33       15.08      2.60 o 
  -4   3   0     1184.26     1215.27     40.14 o 
  -3   3   0        1.94        0.26      0.64 o 
  -2   3   0        5.36        7.09      1.15 o 
  -1   3   0     3236.47     3229.71     43.79 o 
   0   3   0     1107.56     1078.58     17.01 o 
   1   3   0        4.94        7.34      0.95 o 
   2   3   0       27.26       31.86      2.17 o 
   3   3   0      294.87      253.70     13.76 o 
   4   3   0      294.14      320.07      8.03 o 
   5   3   0       25.54       24.18      2.78 o 
   6   3   0       79.89       89.09      5.08 o 
   7   3   0      245.18      237.48     13.98 o 
   8   3   0      107.35       96.04     10.02 o 
   9   3   0      239.94      238.75     16.47 o 
  10   3   0       61.97       68.82     10.56 o 
  -8   4   0       96.89      101.66     10.90 o 
  -7   4   0       45.96       46.53      7.58 o 
  -6   4   0        6.35        4.60      2.09 o 
  -5   4   0      618.72      630.85     42.45 o 
  -4   4   0      106.10      112.23      5.08 o 
  -3   4   0       78.51       93.81      3.94 o 
  -2   4   0     2609.63     2761.37     33.58 o 
  -1   4   0      449.50      447.36      7.59 o 
   0   4   0     1329.19     1332.73     21.94 o 
   1   4   0     2480.71     2609.92    102.66 o 
   2   4   0     1059.43     1022.06     23.63 o 
   3   4   0       88.53      100.29      4.47 o 
   4   4   0      637.91      737.78     12.84 o 
   5   4   0      397.05      387.32     10.10 o 
   6   4   0        1.29        1.12      1.37 o 
   7   4   0       45.02       46.14      6.89 o 
   8   4   0      107.84       89.98      9.68 o 
   9   4   0        6.80        9.38      4.35 o 
  10   4   0        4.05        3.96      3.86 o 
  -8   5   0        0.16       -1.56      3.52 o 
  -7   5   0      132.88      138.51     12.37 o 
  -6   5   0      241.67      229.22     14.81 o 
  -5   5   0      198.74      213.98     13.44 o 
  -4   5   0        0.26       -0.11      1.03 o 
  -3   5   0        5.72        4.58      1.71 o 
  -2   5   0       78.54       68.96      5.87 o 
  -1   5   0        9.54       11.34      2.93 o 
   0   5   0      361.18      344.13     12.66 o 
   1   5   0     1300.97     1373.79     59.29 o 
   2   5   0        3.76        4.58      1.18 o 
   3   5   0      670.19      677.41     35.90 o 
   4   5   0     1132.44     1175.67     17.01 o 
   5   5   0       26.33       22.59      3.07 o 
   6   5   0       85.70       83.11      5.47 o 
   7   5   0      268.05      267.86     10.13 o 
   8   5   0       84.77       91.84      9.82 o 
   9   5   0       12.74       15.20      5.28 o 
  10   5   0       14.56       11.29      5.82 o 
  -8   6   0       60.87       61.00     10.26 o 
  -7   6   0       44.43       50.63      8.94 o 
  -6   6   0       50.30       50.68      8.46 o 
  -5   6   0      135.06      144.38     12.07 o 
  -4   6   0      438.90      426.14     19.01 o 
  -3   6   0       11.81       11.40      2.59 o 
  -2   6   0        2.28        3.52      2.35 o 
  -1   6   0      351.67      318.96     13.54 o 
   0   6   0      902.79      931.66     22.92 o 
   1   6   0        9.79        6.06      2.79 o 
   2   6   0       24.06       17.06      4.06 o 
   3   6   0     1235.90     1246.45     64.22 o 
   4   6   0        1.31        0.57      1.23 o 
   5   6   0       63.91       65.83      4.89 o 
   6   6   0      107.92      115.60      6.70 o 
   7   6   0      301.75      312.82     11.38 o 
   8   6   0       34.33       38.17      7.23 o 
   9   6   0        9.33        7.82      4.25 o 
  10   6   0      120.53      128.49     13.98 o 
  -7   7   0        0.86        1.32      3.62 o 
  -6   7   0      179.86      197.16     15.59 o 
  -5   7   0       27.97       40.76      8.02 o 
  -4   7   0        1.79        1.32      3.08 o 
  -3   7   0       11.51       18.56      3.46 o 
  -2   7   0      176.77      199.31     11.88 o 
  -1   7   0       46.65       43.50      6.11 o 
   0   7   0       25.79       31.38      5.52 o 
   1   7   0      213.55      199.41     11.93 o 
   2   7   0      208.82      226.05     12.85 o 
   3   7   0       37.01       38.42      6.21 o 
   4   7   0       98.29       84.21      8.65 o 
   5   7   0      178.11      164.32     11.73 o 
   6   7   0        8.36        8.13      2.56 o 
   7   7   0        7.59        5.82      2.56 o 
   8   7   0      182.33      173.31     13.49 o 
   9   7   0       51.44       51.76      9.19 o 
  -6   8   0        2.29       -0.15      3.18 o 
  -5   8   0        4.57        5.03      4.15 o 
  -4   8   0       66.16       64.32      9.68 o 
  -3   8   0      108.01      130.07      9.38 o 
  -2   8   0        0.14        1.17      2.69 o 
  -1   8   0      114.11      129.67     10.46 o 
   0   8   0      252.91      284.55     15.35 o 
   1   8   0      104.40      106.55      9.63 o 
   2   8   0       99.18       79.86      8.70 o 
   3   8   0     1016.10      929.31     28.15 o 
   4   8   0      150.82      141.54     11.78 o 
   5   8   0       55.60       54.94      8.21 o 
   6   8   0        4.22        2.20      3.32 o 
   7   8   0      155.07      144.23     12.71 o 
  -5   9   0       35.11       27.57      8.02 o 
  -4   9   0       19.57       16.37      6.16 o 
  -3   9   0       85.27       94.71      7.45 o 
  -2   9   0       80.20       81.27      6.78 o 
  -1   9   0      238.65      241.00     15.30 o 
   0   9   0       72.45       66.13      8.94 o 
   1   9   0       24.56       24.49      6.21 o 
   2   9   0      439.39      457.57     21.11 o 
   3   9   0       23.34       22.92      6.30 o 
   4   9   0      215.44      195.40     14.42 o 
   5   9   0       50.69       66.81      9.53 o 
   6   9   0       36.05       37.68      7.97 o 
   7   9   0        4.29        7.53      4.89 o 
  -4  10   0        1.54        7.43      5.18 o 
  -3  10   0       39.41       31.38      8.16 o 
  -2  10   0       16.32       17.86      4.41 o 
  -1  10   0        5.61        3.32      3.96 o 
   0  10   0        0.59       -0.20      2.83 o 
   1  10   0      100.16      104.25     11.14 o 
   2  10   0       86.99       74.39     10.31 o 
   3  10   0        9.12        2.69      4.20 o 
   4  10   0        0.25       -0.39      3.27 o 
   5  10   0       88.72       98.34     11.49 o 
   6  10   0       11.90       14.47      6.35 o 
   7  10   0       18.69       28.69      8.02 o 
  -3  11   0       79.84       94.62     13.39 o 
  -2  11   0       26.28       31.86      5.88 o 
  -1  11   0       49.38       51.12      6.81 o 
   0  11   0       54.26       58.36      9.82 o 
   1  11   0        3.13        5.23      4.50 o 
   2  11   0        1.22        5.03      4.74 o 
   3  11   0       32.36       28.98      7.97 o 
   4  11   0       47.15       35.78      8.75 o 
   5  11   0       20.07       22.19      7.58 o 
   6  11   0       14.52       17.40      7.04 o 
   0  12   0       11.57        3.76      5.23 o 
   1  12   0       68.91       55.08     10.65 o 
   2  12   0       25.97       35.48      9.38 o 
   3  12   0       21.22       19.01      7.72 o 
  -3 -12   1       13.48        9.14      6.35 o 
  -2 -12   1       38.71       30.89      9.34 o 
  -1 -12   1        0.09        3.32      4.64 o 
   0 -12   1       64.10       69.99     11.78 o 
  -5 -11   1       90.44      103.27     12.81 o 
  -4 -11   1        0.19       -0.05      4.06 o 
  -3 -11   1        0.30       -1.86      3.57 o 
  -2 -11   1        6.43        6.26      5.28 o 
  -1 -11   1       92.65      104.59     12.32 o 
   0 -11   1        0.13       -0.10      3.96 o 
   1 -11   1        7.93        8.21      5.62 o 
   2 -11   1       57.23       55.96     10.07 o 
   3 -11   1       23.13       17.89      7.33 o 
  -7 -10   1       32.99       30.06      8.41 o 
  -6 -10   1       70.41       80.35     11.34 o 
  -5 -10   1        1.49        4.35      4.25 o 
  -4 -10   1       45.52       46.38      8.99 o 
  -3 -10   1      163.72      170.67     14.37 o 
  -2 -10   1       12.13       20.38      6.45 o 
  -1 -10   1        8.61        7.23      4.50 o 
   0 -10   1       49.49       66.91      9.78 o 
   1 -10   1       45.94       54.54      8.94 o 
   2 -10   1       34.88       47.26      8.65 o 
   3 -10   1        3.14        0.63      2.45 o 
   4 -10   1       89.19      106.40     12.61 o 
  -7  -9   1       60.98       61.88      9.73 o 
  -6  -9   1        2.36        1.56      3.67 o 
  -5  -9   1       76.20       58.99      9.19 o 
  -4  -9   1      299.91      302.39     17.84 o 
  -3  -9   1       54.51       43.45      7.92 o 
  -2  -9   1        1.47        3.18      3.13 o 
  -1  -9   1       24.05       24.88      6.26 o 
   0  -9   1      334.61      354.83     18.67 o 
   1  -9   1       53.50       51.51      8.06 o 
   2  -9   1        0.91       -2.25      2.25 o 
   3  -9   1       49.61       65.49      9.09 o 
   4  -9   1        6.24        4.74      3.76 o 
   5  -9   1        1.71        0.15      3.57 o 
   6  -9   1       72.83       83.87     12.61 o 
  -7  -8   1       63.98       70.04      9.58 o 
  -6  -8   1        1.73        2.49      3.47 o 
  -5  -8   1       26.05       22.48      6.06 o 
  -4  -8   1       11.69       18.82      5.67 o 
  -3  -8   1       31.30       23.85      6.06 o 
  -2  -8   1      284.76      271.06     15.54 o 
  -1  -8   1      182.38      164.56     11.97 o 
   0  -8   1        1.63        1.96      2.83 o 
   1  -8   1      118.93       97.99      9.38 o 
   2  -8   1      730.32      677.90     23.95 o 
   3  -8   1        5.45        3.81      3.71 o 
   4  -8   1       34.88       30.71      5.01 o 
   5  -8   1       11.52        5.23      4.59 o 
   6  -8   1        1.36       -1.27      3.57 o 
   7  -8   1        1.90        4.40      5.08 o 
  -9  -7   1        5.65        2.44      3.81 o 
  -8  -7   1       26.97       25.76      6.65 o 
  -7  -7   1      108.73      121.26     10.70 o 
  -6  -7   1       85.17       82.22      8.06 o 
  -5  -7   1        0.49        0.24      2.39 o 
  -4  -7   1       38.44       39.98      6.60 o 
  -3  -7   1      177.90      180.64     11.88 o 
  -2  -7   1      152.63      167.50     11.24 o 
  -1  -7   1        2.89        2.15      2.25 o 
   0  -7   1      762.29      709.47     22.38 o 
   1  -7   1      103.31       97.60      8.70 o 
   2  -7   1        0.15       -0.20      1.76 o 
   3  -7   1       88.17       71.55      7.72 o 
   4  -7   1      130.72      130.10      7.66 o 
   5  -7   1        2.12        0.44      3.03 o 
   6  -7   1        3.06       -2.10      2.59 o 
   7  -7   1       35.44       37.39      8.65 o 
  -9  -6   1       21.42       17.06      6.21 o 
  -8  -6   1      146.52      151.12     12.76 o 
  -7  -6   1      108.34      110.70     10.21 o 
  -6  -6   1        0.11        0.31      1.67 o 
  -5  -6   1      298.82      310.48     11.00 o 
  -4  -6   1      235.79      225.14      9.78 o 
  -3  -6   1       16.27       22.90      2.79 o 
  -2  -6   1      111.53      129.18      5.10 o 
  -1  -6   1      420.67      445.35     16.32 o 
   0  -6   1      374.66      399.41     15.49 o 
   1  -6   1       88.78      100.83      8.06 o 
   2  -6   1      974.67      981.90     24.34 o 
   3  -6   1       49.00       51.91      6.21 o 
   4  -6   1       59.34       61.47      4.98 o 
   5  -6   1      126.95      114.03     10.46 o 
   6  -6   1      115.67      130.89     11.97 o 
   7  -6   1        4.42        1.22      3.71 o 
   8  -6   1        7.71        6.26      5.08 o 
  -9  -5   1       40.76       43.99      8.31 o 
  -8  -5   1      146.01      145.21     12.41 o 
  -7  -5   1        0.44        1.66      2.30 o 
  -6  -5   1      208.36      210.77      8.58 o 
  -5  -5   1       86.75       80.52      5.20 o 
  -4  -5   1      204.13      239.08      9.99 o 
  -3  -5   1        7.96        9.43      1.94 o 
  -2  -5   1      790.90      789.66     44.28 o 
  -1  -5   1       54.79       56.85      2.93 o 
   0  -5   1        0.29        0.39      1.00 o 
   1  -5   1      822.57      839.43     11.27 o 
   2  -5   1      471.72      493.36      8.75 o 
   3  -5   1        5.29        1.32      1.86 o 
   4  -5   1       12.53       13.25      2.57 o 
   5  -5   1       48.10       47.31      6.99 o 
   6  -5   1      249.54      240.51     14.86 o 
   7  -5   1        5.32        4.20      3.96 o 
   8  -5   1      164.90      164.17     14.03 o 
 -10  -4   1        0.13       -1.37      3.23 o 
  -9  -4   1       38.12       33.19      7.58 o 
  -8  -4   1      101.42      101.42     10.46 o 
  -7  -4   1      506.08      492.61     20.63 o 
  -6  -4   1       99.53      107.11      5.86 o 
  -5  -4   1      120.22      130.43      6.10 o 
  -4  -4   1       97.49       88.02      4.72 o 
  -3  -4   1      342.96      352.36     18.99 o 
  -2  -4   1       34.30       39.66      2.73 o 
  -1  -4   1        9.78       12.04      1.52 o 
   0  -4   1     1785.61     1954.55     31.94 o 
   1  -4   1     1560.04     1713.33     50.61 o 
   2  -4   1      481.12      567.87      9.81 o 
   3  -4   1      317.59      341.30     10.29 o 
   4  -4   1      316.44      349.81      8.64 o 
   5  -4   1       72.70       72.52      4.25 o 
   6  -4   1      638.32      624.35     39.00 o 
   7  -4   1      190.22      200.44     13.44 o 
   8  -4   1        3.26        5.72      3.91 o 
 -10  -3   1        0.87       -0.93      3.18 o 
  -9  -3   1      205.13      189.29     15.10 o 
  -8  -3   1      618.79      635.87     25.27 o 
  -7  -3   1        2.50        3.42      2.74 o 
  -6  -3   1       80.32       75.12      7.62 o 
  -5  -3   1      654.11      630.26     12.10 o 
  -4  -3   1     1003.56     1020.05     18.52 o 
  -3  -3   1      570.23      614.72     11.75 o 
  -2  -3   1      890.16      960.60     22.41 o 
  -1  -3   1      619.82      628.14      8.37 o 
   0  -3   1     2926.77     2958.63     60.02 o 
   1  -3   1      247.67      250.48      5.82 o 
   2  -3   1     3373.56     3517.41    111.09 o 
   3  -3   1      100.51      105.65      5.82 o 
   4  -3   1        0.30        0.26      0.67 o 
   5  -3   1      592.90      583.50     13.71 o 
   6  -3   1      178.06      198.12      8.16 o 
   7  -3   1       10.17       12.66      3.07 o 
   8  -3   1       60.83       57.18      8.26 o 
   9  -3   1       56.91       49.02      8.65 o 
 -10  -2   1        8.59        6.55      5.62 o 
  -9  -2   1       28.81       25.32      7.04 o 
  -8  -2   1       12.74        7.33      3.91 o 
  -7  -2   1      733.33      727.55     24.73 o 
  -6  -2   1      347.17      332.06     15.35 o 
  -5  -2   1       41.64       37.32      3.05 o 
  -4  -2   1      390.69      387.65      8.08 o 
  -3  -2   1     1858.59     1766.59     34.11 o 
  -2  -2   1      567.41      508.50      9.24 o 
  -1  -2   1      870.33      920.87      9.30 o 
   0  -2   1     9899.26     8321.00    929.80 o 
   1  -2   1     1749.32     1761.86     33.84 o 
   2  -2   1        7.74        9.95      4.03 o 
   3  -2   1      511.86      592.95     13.29 o 
   4  -2   1      941.23      935.66     62.98 o 
   5  -2   1      333.12      345.11     15.66 o 
   6  -2   1      334.96      327.35      9.96 o 
   7  -2   1      403.25      401.36     11.98 o 
   8  -2   1       23.86       22.78      5.72 o 
   9  -2   1       48.74       48.78      8.55 o 
  10  -2   1        1.71        2.59      4.84 o 
 -10  -1   1        3.18        2.98      4.45 o 
  -9  -1   1       22.71       21.85      6.70 o 
  -8  -1   1      139.78      142.47     12.27 o 
  -7  -1   1      116.31      128.80      6.88 o 
  -6  -1   1       34.74       33.58      3.65 o 
  -5  -1   1      101.92      110.63      5.31 o 
  -4  -1   1      580.43      551.96     11.20 o 
  -3  -1   1        8.71        5.54      1.22 o 
  -2  -1   1     1457.62     1560.09     19.75 o 
  -1  -1   1      487.33      445.84      8.46 o 
   0  -1   1     1359.37     1268.11     12.32 o 
   1  -1   1        0.87        4.25      0.88 o 
   2  -1   1       99.69       94.13      4.45 o 
   3  -1   1     2159.73     2089.42     61.73 o 
   4  -1   1      711.72      678.12     10.99 o 
   5  -1   1      138.32      142.38      6.77 o 
   6  -1   1       96.43       99.37      9.09 o 
   7  -1   1      357.68      360.69     10.90 o 
   8  -1   1        1.37       -1.42      2.05 o 
   9  -1   1      121.21      124.44     11.88 o 
  10  -1   1       25.30       29.33      7.82 o 
 -10   0   1        0.21        0.34      4.25 o 
  -9   0   1       54.15       61.83      9.78 o 
  -8   0   1      250.89      252.20     15.98 o 
  -7   0   1       62.51       56.28      5.08 o 
  -6   0   1      244.99      234.13      8.57 o 
  -5   0   1      356.62      354.05      9.53 o 
  -4   0   1     1811.33     1880.86     19.60 o 
  -3   0   1      886.46     1011.35     30.50 o 
  -2   0   1      108.39      101.69      3.47 o 
   0   0   1     1104.77      968.51     10.26 o 
   1   0   1     1138.48     1099.59     11.97 o 
   2   0   1     2388.30     2379.88     22.38 o 
   3   0   1       50.54       58.04      2.58 o 
   4   0   1       46.43       49.90      4.55 o 
   5   0   1     1168.59     1115.71     31.60 o 
   6   0   1        3.99        6.47      1.75 o 
   7   0   1        7.89        3.52      2.69 o 
   8   0   1       33.92       28.45      6.30 o 
   9   0   1      269.12      289.15     17.99 o 
  10   0   1       38.87       39.20      8.41 o 
 -10   1   1       49.86       54.01     10.31 o 
  -9   1   1       41.21       32.60      7.58 o 
  -8   1   1      219.11      225.58     13.81 o 
  -7   1   1       91.82       87.84      6.03 o 
  -6   1   1      408.29      382.74     11.17 o 
  -5   1   1        0.19        0.12      0.89 o 
  -4   1   1       61.77       44.43      4.15 o 
  -3   1   1      546.72      488.06     20.01 o 
  -2   1   1      180.52      188.53     10.24 o 
  -1   1   1      502.48      488.99     24.24 o 
   0   1   1      231.14      203.37      4.15 o 
   1   1   1     2803.73     2838.37     20.63 o 
   2   1   1      195.66      201.22      4.42 o 
   3   1   1     3549.48     3604.25     22.10 o 
   4   1   1      423.13      420.50      8.18 o 
   5   1   1        9.12        7.98      1.25 o 
   6   1   1      126.31      150.13      5.87 o 
   7   1   1       32.87       34.11      6.01 o 
   8   1   1      275.27      257.43     15.54 o 
   9   1   1        6.17        6.99      4.40 o 
  10   1   1        7.78       11.24      5.28 o 
 -10   2   1       10.22        7.18      5.82 o 
  -9   2   1       17.11       19.84      6.50 o 
  -8   2   1      155.31      157.23      8.81 o 
  -7   2   1       22.29       21.00      3.76 o 
  -6   2   1      272.01      274.88     11.95 o 
  -5   2   1      579.80      573.49     18.55 o 
  -4   2   1     1786.10     1816.59     64.10 o 
  -3   2   1      789.09      847.49     52.47 o 
  -2   2   1      211.82      209.22     14.08 o 
  -1   2   1     1109.62     1044.27     85.65 o 
   0   2   1        2.11        0.93      0.58 o 
   1   2   1      318.53      318.71      6.11 o 
   2   2   1      587.57      671.36     13.71 o 
   3   2   1     1784.47     1777.29     33.16 o 
   4   2   1       10.17       11.64      1.82 o 
   5   2   1       73.22       78.20      4.26 o 
   6   2   1       24.47       25.88      2.96 o 
   7   2   1       12.28        8.41      3.47 o 
   8   2   1       25.51       22.04      5.67 o 
   9   2   1        8.42        7.77      4.69 o 
  10   2   1       41.98       38.76      8.36 o 
  -9   3   1       67.23       66.18      9.87 o 
  -8   3   1        3.72        2.58      2.33 o 
  -7   3   1        0.23       -0.64      1.86 o 
  -6   3   1      307.14      309.23     13.20 o 
  -5   3   1      670.11      680.73     43.69 o 
  -4   3   1       12.53       14.84      2.43 o 
  -3   3   1       85.71      104.83      5.88 o 
  -2   3   1     1136.24     1198.40     38.83 o 
  -1   3   1      449.85      454.96     13.56 o 
   0   3   1        9.51       12.61      2.20 o 
   1   3   1     4255.26     4424.47    171.87 o 
   2   3   1      752.63      758.02      9.73 o 
   3   3   1      712.22      710.92     20.09 o 
   4   3   1      434.86      406.32      9.08 o 
   5   3   1     1359.43     1328.29     29.47 o 
   6   3   1       38.32       35.54      3.55 o 
   7   3   1        0.38        0.96      1.38 o 
   8   3   1      258.30      240.76     15.05 o 
   9   3   1      163.64      157.48     13.39 o 
  10   3   1        4.57        6.16      4.20 o 
  -8   4   1       15.18       14.32      5.62 o 
  -7   4   1       42.34       42.08      7.67 o 
  -6   4   1      285.02      297.49     15.37 o 
  -5   4   1      113.46      104.49      5.98 o 
  -4   4   1     1108.32     1105.55     69.60 o 
  -3   4   1      610.03      631.65     23.87 o 
  -2   4   1      133.18      137.21      4.62 o 
  -1   4   1        2.17        2.81      0.68 o 
   0   4   1     4776.75     4882.82     41.69 o 
   1   4   1      501.59      536.47     10.12 o 
   2   4   1        5.00        6.72      1.26 o 
   3   4   1     1124.10     1159.38     26.12 o 
   4   4   1     1247.70     1235.64     16.57 o 
   5   4   1       65.51       62.07      6.06 o 
   6   4   1        3.36        2.43      1.62 o 
   7   4   1      463.45      447.07     12.48 o 
   8   4   1      129.84      123.85     10.95 o 
   9   4   1       98.21       99.51     10.95 o 
  10   4   1      298.71      289.54     19.50 o 
  -8   5   1       55.84       49.27      9.14 o 
  -7   5   1       11.56       11.93      5.52 o 
  -6   5   1        3.27        0.93      2.93 o 
  -5   5   1      478.52      477.56     20.38 o 
  -4   5   1      199.32      187.92     12.02 o 
  -3   5   1       12.24       10.61      2.21 o 
  -2   5   1        0.37        0.96      1.01 o 
  -1   5   1      668.03      645.85     17.74 o 
   0   5   1      351.65      394.13     13.34 o 
   1   5   1      119.49      139.28      5.21 o 
   2   5   1      237.08      269.93     17.18 o 
   3   5   1     2215.84     2296.55    107.31 o 
   4   5   1        0.35       -0.45      0.97 o 
   5   5   1      180.94      182.48      7.36 o 
   6   5   1       15.78       16.39      3.10 o 
   7   5   1        0.55        2.48      1.88 o 
   8   5   1       26.12       24.44      6.06 o 
   9   5   1       90.71       97.31     10.80 o 
  10   5   1        6.77        8.36      4.79 o 
  -8   6   1       23.19       33.72      8.85 o 
  -7   6   1       36.35       36.46      8.16 o 
  -6   6   1      244.14      237.53     16.32 o 
  -5   6   1      100.50       95.94     10.17 o 
  -4   6   1      435.98      384.79     18.33 o 
  -3   6   1       12.33       21.50      3.24 o 
  -2   6   1        7.38        5.25      1.88 o 
  -1   6   1       56.05       72.09      6.60 o 
   0   6   1       49.47       47.46      5.57 o 
   1   6   1      117.05      104.89      8.06 o 
   2   6   1        0.85        2.74      2.35 o 
   3   6   1      138.77      136.70      5.46 o 
   4   6   1      307.28      285.28     14.20 o 
   5   6   1       15.28       13.48      2.70 o 
   6   6   1       46.66       49.74      4.70 o 
   7   6   1       47.04       47.58      5.04 o 
   8   6   1       86.04       85.87      9.53 o 
   9   6   1        0.18       -0.15      2.93 o 
  10   6   1       83.08       82.21     11.44 o 
  -7   7   1       72.00       64.47     10.65 o 
  -6   7   1       17.32       11.34      5.43 o 
  -4   7   1      169.22      187.73     13.83 o 
  -3   7   1      210.33      214.43     15.91 o 
  -2   7   1        9.47        8.69      2.52 o 
  -1   7   1      211.87      230.22      9.00 o 
   0   7   1      393.56      385.77     16.13 o 
   1   7   1        3.71        6.55      3.27 o 
   2   7   1      210.97      219.40     12.56 o 
   3   7   1      509.03      499.94     19.26 o 
   4   7   1      210.04      212.07     13.15 o 
   5   7   1        0.97        2.30      3.08 o 
   6   7   1       52.49       56.38      5.06 o 
   7   7   1      136.37      137.73      7.88 o 
   8   7   1        0.61        0.18      2.02 o 
   9   7   1       19.23       20.19      6.40 o 
  10   7   1       27.89       31.67      8.46 o 
  -6   8   1        9.32        4.79      4.30 o 
  -5   8   1      233.31      201.41     16.23 o 
  -4   8   1        2.76        0.59      3.23 o 
  -3   8   1       12.43       12.41      4.84 o 
  -2   8   1       40.75       44.12      5.02 o 
  -1   8   1      444.85      393.75     12.73 o 
   0   8   1      157.33      153.96     11.44 o 
   1   8   1       23.76       22.68      5.47 o 
   2   8   1      728.93      704.53     24.10 o 
   3   8   1       18.99       15.35      5.03 o 
   4   8   1       17.20       17.16      5.38 o 
   5   8   1       38.85       33.43      6.74 o 
   6   8   1       54.17       52.00      8.16 o 
   7   8   1        3.41        2.79      3.42 o 
   8   8   1       29.71       27.57      7.18 o 
  -5   9   1       18.89       11.63      6.01 o 
  -4   9   1        9.29       11.73      5.62 o 
  -3   9   1       86.18       84.55     10.51 o 
  -2   9   1       12.48       11.08      3.35 o 
  -1   9   1        0.11       -0.77      1.73 o 
   0   9   1      198.56      191.15     13.64 o 
   1   9   1      199.13      181.52     13.44 o 
   2   9   1        0.13       -0.34      2.69 o 
   3   9   1      102.71       98.63     10.56 o 
   4   9   1      526.07      486.41     22.34 o 
   5   9   1        4.58        3.96      3.81 o 
   6   9   1        0.98        1.03      3.47 o 
   7   9   1        0.20       -1.42      3.47 o 
   8   9   1       23.60       27.57      7.53 o 
  -4  10   1      101.57      111.73     13.25 o 
  -3  10   1        9.42       15.15      6.40 o 
  -2  10   1        6.22        5.08      3.18 o 
  -1  10   1       96.52      101.52      7.85 o 
   0  10   1       32.28       25.45      4.75 o 
   1  10   1       40.10       37.73      7.67 o 
   2  10   1       93.08       91.05     10.70 o 
   3  10   1       82.37       83.14     10.90 o 
   4  10   1       43.07       39.83      8.31 o 
   5  10   1        0.71        1.17      3.67 o 
   6  10   1      252.70      250.44     18.13 o 
   7  10   1       33.58       39.30      8.99 o 
  -2  11   1       91.53      111.88     13.20 o 
  -1  11   1        1.41        2.34      3.09 o 
   0  11   1        0.49        0.91      2.61 o 
   1  11   1       19.76       31.28      8.02 o 
   2  11   1       22.70       42.08      8.85 o 
   3  11   1        2.73        3.32      4.25 o 
   4  11   1        8.35       17.01      6.79 o 
   5  11   1       45.02       41.25      9.43 o 
   6  11   1        0.12        2.54      4.79 o 
   0  12   1       40.91       39.24      6.47 o 
   1  12   1        3.25        3.42      3.46 o 
   2  12   1        0.77        1.47      4.94 o 
   3  12   1      110.39      113.00     13.83 o 
   4  12   1        3.28        3.08      5.03 o 
  -5 -11   2        3.82        6.45      5.77 o 
  -4 -11   2        7.66        6.70      5.87 o 
  -3 -11   2       36.93       29.86      8.36 o 
  -2 -11   2        0.29        0.29      4.01 o 
  -1 -11   2        0.37        1.71      4.50 o 
   0 -11   2       40.51       33.82      8.41 o 
   1 -11   2       44.74       53.37     10.17 o 
   2 -11   2        0.07        1.66      4.06 o 
  -6 -10   2        1.47       -2.98      2.98 o 
  -5 -10   2       69.66       61.78     10.02 o 
  -4 -10   2       53.99       47.41      8.99 o 
  -3 -10   2        1.67        4.25      4.11 o 
  -2 -10   2       11.70        8.99      5.18 o 
  -1 -10   2       22.84       13.64      5.77 o 
   0 -10   2        7.14        7.33      4.84 o 
   1 -10   2        4.60        2.49      3.91 o 
   2 -10   2      109.68      116.52     12.41 o 
   3 -10   2       29.55       34.60      8.11 o 
   4 -10   2        0.34        1.91      3.86 o 
  -6  -9   2       92.89       97.80     11.19 o 
  -5  -9   2       52.73       53.52      8.94 o 
  -4  -9   2       40.37       32.84      7.53 o 
  -3  -9   2      171.32      163.73     13.29 o 
  -2  -9   2        0.27        0.49      3.23 o 
  -1  -9   2        8.87        5.18      3.86 o 
   0  -9   2       30.46       26.73      6.60 o 
   1  -9   2       70.47       66.08      9.09 o 
   2  -9   2       27.62       29.67      7.09 o 
   3  -9   2        1.44       -2.59      2.59 o 
   4  -9   2       14.80       14.91      6.01 o 
   5  -9   2       50.58       39.00      8.80 o 
   6  -9   2       14.11       23.26      7.82 o 
  -6  -8   2       38.21       36.80      7.38 o 
  -5  -8   2        5.29        3.27      3.57 o 
  -4  -8   2      187.26      219.84     14.56 o 
  -3  -8   2      105.55      115.25     10.61 o 
  -2  -8   2      485.93      476.97     20.53 o 
  -1  -8   2        9.48        4.89      3.32 o 
   0  -8   2      370.54      383.38     18.43 o 
   1  -8   2       82.47       94.82      9.43 o 
   2  -8   2      102.33       81.62      8.80 o 
   3  -8   2      139.14      144.67     11.73 o 
   4  -8   2      127.22      123.26     11.24 o 
   5  -8   2       10.80       16.32      6.01 o 
   6  -8   2       12.16        3.62      4.15 o 
   7  -8   2        1.36        0.44      4.50 o 
  -9  -7   2       44.43       35.09      8.46 o 
  -8  -7   2       56.54       56.50      8.99 o 
  -7  -7   2        5.34        3.08      3.27 o 
  -6  -7   2        0.25       -1.35      1.60 o 
  -5  -7   2      148.43      146.48      7.63 o 
  -4  -7   2       98.22       93.79      9.19 o 
  -3  -7   2      166.30      144.23     10.90 o 
  -2  -7   2      115.20      111.92      9.43 o 
  -1  -7   2      614.87      624.67     21.65 o 
   0  -7   2      143.70      120.28      9.68 o 
   1  -7   2      163.97      196.48     12.46 o 
   2  -7   2      179.92      220.52     13.25 o 
   3  -7   2      160.26      169.16     11.68 o 
   4  -7   2        0.62        0.49      2.15 o 
   5  -7   2      262.66      257.43     16.57 o 
   6  -7   2       39.12       34.46      7.87 o 
   7  -7   2        0.12        1.56      3.86 o 
  -9  -6   2       65.07       67.40     10.41 o 
  -8  -6   2        0.13       -0.68      2.44 o 
  -7  -6   2      101.04       97.26      9.97 o 
  -6  -6   2      464.56      467.20     22.65 o 
  -5  -6   2        2.80        1.85      1.86 o 
  -4  -6   2      184.40      175.55      9.65 o 
  -3  -6   2      254.20      248.08     11.19 o 
  -2  -6   2      686.40      676.33     28.76 o 
  -1  -6   2      990.95      964.40     24.54 o 
   0  -6   2      168.86      187.00     10.95 o 
   1  -6   2      634.21      667.39     20.58 o 
   2  -6   2        0.24        2.69      2.00 o 
   3  -6   2       33.10       36.95      5.77 o 
   4  -6   2      156.45      167.45     11.05 o 
   5  -6   2      365.93      386.50     12.54 o 
   6  -6   2       21.69       10.65      4.94 o 
   7  -6   2        9.41       12.32      5.33 o 
   8  -6   2       93.06      104.10     12.02 o 
  -9  -5   2        0.86        0.88      2.69 o 
  -8  -5   2      154.88      160.46     13.39 o 
  -7  -5   2      100.53      109.33     10.46 o 
  -6  -5   2       40.70       45.31      6.74 o 
  -5  -5   2      143.41      139.17      6.75 o 
  -4  -5   2     1020.25     1036.31     16.93 o 
  -3  -5   2      254.72      255.97     11.46 o 
  -2  -5   2       17.83       19.90      2.47 o 
  -1  -5   2        4.33        2.73      1.16 o 
   0  -5   2      645.51      608.97      9.80 o 
   1  -5   2        2.92        1.51      1.12 o 
   2  -5   2      105.15      110.21      4.48 o 
   3  -5   2      478.34      482.30     10.29 o 
   4  -5   2       67.77       68.91      6.70 o 
   5  -5   2      117.52      124.72      6.80 o 
   6  -5   2       25.17       20.23      5.67 o 
   7  -5   2      197.59      196.77     14.08 o 
   8  -5   2       11.14       11.05      5.28 o 
  -9  -4   2        2.98        3.67      3.32 o 
  -8  -4   2        7.37        0.73      2.64 o 
  -7  -4   2       55.37       53.13      7.72 o 
  -6  -4   2        8.43        7.72      3.47 o 
  -5  -4   2      471.14      461.23     13.00 o 
  -4  -4   2      184.01      168.15      6.58 o 
  -3  -4   2       72.76       67.77      4.01 o 
  -2  -4   2     1235.78     1299.29     31.01 o 
  -1  -4   2       91.59       73.04      4.35 o 
   0  -4   2      277.08      287.02      6.51 o 
   1  -4   2      410.60      391.39      9.24 o 
   2  -4   2        2.97        1.24      0.78 o 
   3  -4   2      202.29      201.18      5.02 o 
   4  -4   2       54.67       50.12      3.64 o 
   5  -4   2      229.01      214.81     10.69 o 
   6  -4   2       49.42       51.05      4.61 o 
   7  -4   2       31.49       33.09      4.42 o 
  -9  -3   2        2.21        1.91      2.93 o 
  -8  -3   2       62.78       62.12      9.09 o 
  -7  -3   2        0.35        2.49      2.54 o 
  -6  -3   2      103.94       99.71      9.09 o 
  -5  -3   2       78.60       82.31      7.48 o 
  -4  -3   2      382.52      374.37     15.03 o 
  -3  -3   2     1488.06     1450.07     34.09 o 
  -2  -3   2     1931.35     2244.63     19.30 o 
  -1  -3   2        0.26        0.21      0.60 o 
   0  -3   2     2103.57     1953.72     27.74 o 
   1  -3   2     1711.28     1691.27     19.16 o 
   2  -3   2      452.33      480.99      9.36 o 
   3  -3   2      508.90      495.24     31.99 o 
   4  -3   2     2183.41     2173.11     88.59 o 
   5  -3   2      136.16      124.80      4.73 o 
   6  -3   2        3.89        3.62      1.32 o 
   7  -3   2      326.45      338.98     30.23 o 
   8  -3   2       16.04       29.33      6.26 o 
   9  -3   2        0.76        2.05      3.32 o 
  -9  -2   2        2.14       -0.68      2.98 o 
  -8  -2   2      473.85      480.83     22.68 o 
  -7  -2   2      108.05      115.88     10.41 o 
  -6  -2   2       44.35       43.35      6.45 o 
  -5  -2   2      384.86      381.57     15.59 o 
  -4  -2   2     1508.34     1502.88     21.26 o 
  -3  -2   2        1.28        1.56      0.95 o 
  -2  -2   2       84.05       83.17      3.57 o 
  -1  -2   2     1728.88     1641.17     37.02 o 
   0  -2   2      272.39      297.14      5.80 o 
   1  -2   2       47.34       60.61      3.57 o 
   2  -2   2       19.38       12.34      1.43 o 
   3  -2   2     3507.98     3494.77     33.97 o 
   4  -2   2      180.12      198.34      9.24 o 
   5  -2   2      256.23      239.95     15.37 o 
   6  -2   2      601.16      606.02     30.01 o 
   7  -2   2        2.66        2.88      1.65 o 
   8  -2   2      152.35      152.78     12.12 o 
   9  -2   2       47.86       42.86      8.02 o 
  10  -2   2       37.64       32.50      7.82 o 
  -9  -1   2       25.94       28.49      7.38 o 
  -8  -1   2      103.79      102.74     10.75 o 
  -7  -1   2      139.81      144.24      7.75 o 
  -6  -1   2      384.29      393.06     11.54 o 
  -5  -1   2      554.43      558.41     19.79 o 
  -4  -1   2      326.08      345.10      9.03 o 
  -3  -1   2       91.46       86.48      4.18 o 
  -2  -1   2       32.20       37.88      3.67 o 
  -1  -1   2      250.61      270.54      5.12 o 
   0  -1   2     1400.38     1285.32     15.93 o 
   1  -1   2       24.02       27.61      2.44 o 
   2  -1   2        6.62        9.87      1.91 o 
   3  -1   2      167.71      171.31      7.48 o 
   4  -1   2       82.80       77.86      5.87 o 
   5  -1   2      439.52      406.29      9.34 o 
   6  -1   2      178.32      180.76      6.94 o 
   7  -1   2       30.21       25.32      5.52 o 
   8  -1   2      186.30      199.46     13.73 o 
   9  -1   2       75.39       64.96      9.29 o 
  10  -1   2        9.65        9.24      5.28 o 
  -9   0   2       14.95        5.77      4.06 o 
  -8   0   2        0.42        2.92      2.24 o 
  -7   0   2      178.75      173.42      8.48 o 
  -6   0   2       98.94      105.50      6.28 o 
  -5   0   2      249.99      252.19      8.63 o 
  -4   0   2     1749.80     1796.41     42.79 o 
  -3   0   2      942.32      968.85     18.52 o 
  -2   0   2       57.45       72.69     16.01 o 
  -1   0   2      515.59      543.02      7.95 o 
   0   0   2      252.50      237.09      6.60 o 
   1   0   2     5591.61     5555.63     34.60 o 
   2   0   2     8520.40     8265.32     46.92 o 
   3   0   2     1187.93     1271.78     20.19 o 
   4   0   2      480.35      462.32     17.33 o 
   5   0   2       84.83       86.63      4.04 o 
   6   0   2      189.35      175.04      9.63 o 
   7   0   2       21.85       23.22      5.28 o 
   8   0   2       45.79       38.46      6.94 o 
   9   0   2        0.73       -0.78      2.88 o 
  10   0   2       37.37       41.79      8.50 o 
  -9   1   2       48.30       54.74      9.48 o 
  -8   1   2      260.27      256.01     11.40 o 
  -7   1   2       75.95       70.79      5.87 o 
  -6   1   2       22.92       21.32      3.45 o 
  -5   1   2      513.32      488.25     19.23 o 
  -4   1   2      493.26      470.78     10.85 o 
  -3   1   2       27.02       22.05      2.42 o 
  -2   1   2     2042.14     2059.34     18.02 o 
  -1   1   2     2686.01     2616.19     17.84 o 
   0   1   2      359.98      321.65      6.43 o 
   1   1   2       19.23       25.28      1.66 o 
   2   1   2    21852.35    19250.53     73.26 o 
   3   1   2      864.11      891.66     12.41 o 
   4   1   2      735.54      774.18     12.10 o 
   5   1   2      833.88      869.76      9.46 o 
   6   1   2      356.12      359.38     15.20 o 
   7   1   2        6.39        2.15      2.35 o 
   8   1   2       71.65       78.79      8.90 o 
   9   1   2        0.37       -1.52      2.44 o 
  10   1   2       10.15        9.87      5.28 o 
  -9   2   2       19.43       24.88      7.14 o 
  -8   2   2       31.24       34.37      5.08 o 
  -7   2   2       71.81       66.70      5.89 o 
  -6   2   2      314.09      304.47     10.78 o 
  -5   2   2      160.09      176.65     10.65 o 
  -4   2   2       34.76       38.23      3.43 o 
  -3   2   2     1146.37     1059.15     41.42 o 
  -2   2   2      331.14      403.26     32.26 o 
  -1   2   2       35.41       29.69      1.56 o 
   0   2   2       77.62       72.59      2.22 o 
   1   2   2     1066.87     1108.30     36.16 o 
   2   2   2     4586.57     4794.04     98.41 o 
   3   2   2     2016.54     2159.01     31.96 o 
   4   2   2     3270.18     3341.88     60.90 o 
   5   2   2      493.04      503.90     23.63 o 
   6   2   2        0.17       -0.64      0.90 o 
   7   2   2      121.24      133.24      6.69 o 
   8   2   2      430.00      392.17     18.96 o 
   9   2   2        0.29       -0.83      2.74 o 
  10   2   2        0.20        0.54      3.27 o 
  -9   3   2        0.80        0.24      3.76 o 
  -8   3   2       23.16       27.21      4.91 o 
  -7   3   2       34.49       42.36      5.15 o 
  -6   3   2        5.47        7.05      2.52 o 
  -5   3   2      282.60      285.79      9.80 o 
  -4   3   2      358.69      349.07      9.83 o 
  -3   3   2      735.28      798.67     22.06 o 
  -2   3   2      196.48      210.39      4.55 o 
  -1   3   2      257.52      278.31      4.87 o 
   0   3   2      213.47      191.91      3.79 o 
   1   3   2      295.54      280.51      7.85 o 
   2   3   2      104.93      102.78      4.72 o 
   3   3   2      824.90      814.65     22.36 o 
   4   3   2      940.60      959.59     26.42 o 
   5   3   2        6.22        4.04      1.50 o 
   6   3   2      183.50      180.77      7.39 o 
   7   3   2      325.61      334.98     10.71 o 
   8   3   2       36.15       33.04      6.50 o 
   9   3   2        0.56        1.66      2.98 o 
  10   3   2       84.93       85.09     11.39 o 
  -8   4   2       86.34       92.08     11.34 o 
  -7   4   2        9.57        6.01      4.15 o 
  -6   4   2       23.12       27.03      6.35 o 
  -5   4   2      469.49      455.87     12.63 o 
  -4   4   2      850.30      807.27     28.23 o 
  -3   4   2        3.00        4.26      1.13 o 
  -2   4   2      355.05      351.85      7.06 o 
  -1   4   2     1397.98     1361.93     41.06 o 
   0   4   2       40.11       43.24      1.94 o 
   1   4   2        0.45        1.77      0.62 o 
   2   4   2      299.80      270.97     11.07 o 
   3   4   2      171.84      179.65     10.17 o 
   4   4   2       59.88       64.86      4.07 o 
   5   4   2        6.18        1.75      2.05 o 
   6   4   2      566.32      560.64     13.69 o 
   7   4   2        2.54        2.20      1.54 o 
   8   4   2       44.38       42.09      4.73 o 
   9   4   2       63.14       57.14      8.94 o 
  10   4   2       35.27       35.24      8.36 o 
  -8   5   2       25.38       34.31      8.60 o 
  -7   5   2       58.13       51.66      8.99 o 
  -6   5   2       56.51       66.23      9.43 o 
  -5   5   2       52.26       44.97      7.48 o 
  -4   5   2       38.32       35.34      6.21 o 
  -3   5   2     1202.16     1103.11     27.91 o 
  -2   5   2       61.65       58.67      4.03 o 
  -1   5   2      235.20      215.51     10.87 o 
   0   5   2      939.41      942.50     23.53 o 
   1   5   2       12.85       18.11      1.47 o 
   2   5   2      579.26      610.47      7.44 o 
   3   5   2      496.13      498.59     25.27 o 
   4   5   2     1014.29     1029.68     28.49 o 
   5   5   2        6.71        6.92      2.64 o 
   6   5   2       98.00      102.92      6.16 o 
   7   5   2       98.88      100.81      6.43 o 
   8   5   2       23.96       24.98      4.07 o 
   9   5   2       17.02       13.20      5.28 o 
  10   5   2        0.10        2.35      4.15 o 
  -7   6   2        0.48        2.15      3.76 o 
  -6   6   2       19.28       19.84      6.26 o 
  -5   6   2      486.92      449.70     21.65 o 
  -4   6   2      182.29      175.51     13.05 o 
  -3   6   2       30.04       36.85      6.45 o 
  -2   6   2       12.32       10.22      2.39 o 
  -1   6   2      551.73      558.51     12.74 o 
   0   6   2        3.89        2.82      1.34 o 
   1   6   2       73.32       64.95      4.34 o 
   2   6   2      179.46      167.93     10.21 o 
   3   6   2      353.66      376.27     21.58 o 
   4   6   2      238.38      234.93     21.60 o 
   5   6   2       17.35       17.91      3.00 o 
   6   6   2      843.53      865.16     43.23 o 
   7   6   2       10.55       10.67      3.05 o 
   8   6   2        1.30        2.38      2.28 o 
   9   6   2       31.01       39.34      8.02 o 
  10   6   2        0.23        3.23      4.15 o 
  -7   7   2        7.52        4.99      5.67 o 
  -6   7   2       64.02       70.58     10.80 o 
  -5   7   2      187.95      164.61     14.12 o 
  -4   7   2        0.11        0.98      2.83 o 
  -3   7   2      277.03      255.27     15.54 o 
  -2   7   2      582.06      604.91     29.33 o 
  -1   7   2      119.80      120.07      6.60 o 
   0   7   2       71.85       59.01      7.38 o 
   1   7   2      143.96      143.05      6.91 o 
   2   7   2      589.02      575.70     20.23 o 
   3   7   2        2.21        2.49      2.74 o 
   4   7   2      198.74      196.97     12.81 o 
   5   7   2      312.84      297.36     15.98 o 
   6   7   2       84.90       84.16      9.24 o 
   7   7   2       11.88       10.72      3.15 o 
   8   7   2      139.63      143.45      8.74 o 
   9   7   2       58.80       67.69      9.63 o 
  10   7   2        0.67       -0.05      3.76 o 
  -6   8   2       54.23       61.00     10.65 o 
  -5   8   2       10.51       16.76      6.40 o 
  -4   8   2      119.63      122.77     12.32 o 
  -3   8   2      107.60      132.11     12.37 o 
  -2   8   2        7.50        5.26      2.93 o 
  -1   8   2       21.00       26.73      4.15 o 
   0   8   2      104.34      113.83      7.72 o 
   1   8   2       25.82       27.65      3.94 o 
   2   8   2       16.96       22.43      5.62 o 
   3   8   2       57.75       51.03      7.67 o 
   4   8   2      548.88      533.52     22.09 o 
   5   8   2      136.88      141.35     12.12 o 
   6   8   2      128.28      117.74     11.53 o 
   7   8   2       94.95       85.82     10.02 o 
   8   8   2       76.03       69.89      9.87 o 
  -5   9   2       90.12       88.81     12.66 o 
  -4   9   2        1.06        1.86      4.15 o 
  -3   9   2        2.98        0.98      3.42 o 
  -2   9   2       75.06       76.49     10.21 o 
  -1   9   2      168.36      173.12     19.84 o 
   0   9   2       11.82        8.99      3.03 o 
   1   9   2        0.30       -0.92      1.94 o 
   2   9   2       56.70       50.78      8.02 o 
   3   9   2      178.40      191.69     14.03 o 
   4   9   2       47.27       53.47      8.70 o 
   5   9   2      293.53      282.89     17.64 o 
   6   9   2       10.51        8.55      4.74 o 
   7   9   2        0.27        0.44      3.18 o 
   8   9   2        0.14       -3.57      3.57 o 
  -4  10   2       45.19       46.48     10.12 o 
  -3  10   2       20.28       20.09      7.04 o 
  -2  10   2      116.25      106.99     12.37 o 
  -1  10   2       63.60       63.22      6.68 o 
   0  10   2       84.26       87.31      7.30 o 
   1  10   2       34.95       32.15      5.05 o 
   2  10   2       66.80       72.19      6.57 o 
   3  10   2       22.91       24.44      7.04 o 
   4  10   2      132.62      136.21     13.34 o 
   5  10   2       14.49       18.47      6.70 o 
   6  10   2      151.78      153.22     14.32 o 
   7  10   2       62.29       58.45     10.21 o 
  -2  11   2       32.58       26.73      8.21 o 
  -1  11   2       14.06        6.90      3.77 o 
   0  11   2       83.78       84.36      8.00 o 
   1  11   2       27.41       30.14      5.44 o 
   2  11   2        2.16        0.93      3.76 o 
   3  11   2       43.60       38.17      8.85 o 
   4  11   2       38.33       34.07      8.60 o 
   5  11   2        9.61        5.08      4.84 o 
   6  11   2        2.05        3.13      4.99 o 
   1  12   2        0.10        9.29      5.77 o 
   2  12   2      123.24      110.02     13.20 o 
   3  12   2        0.91        8.31      5.18 o 
  -4 -11   3       24.48       24.39      8.26 o 
  -3 -11   3       10.94        5.33      5.28 o 
  -2 -11   3       38.29       35.14      9.09 o 
  -1 -11   3       36.66       42.18      9.38 o 
   0 -11   3       26.79       20.04      7.33 o 
   1 -11   3        1.98       -1.27      4.25 o 
   2 -11   3       43.82       49.41     10.02 o 
  -6 -10   3       57.28       63.29     10.65 o 
  -5 -10   3       14.76       19.16      7.23 o 
  -4 -10   3       10.23        3.23      5.03 o 
  -3 -10   3      100.18      110.95     12.22 o 
  -2 -10   3       29.22       33.87      8.21 o 
  -1 -10   3        2.26        1.56      3.67 o 
   0 -10   3        3.77        5.52      4.64 o 
   1 -10   3      143.35      159.04     14.27 o 
   2 -10   3        1.44        1.22      3.71 o 
   3 -10   3        2.87       -1.61      3.81 o 
   4 -10   3       12.74        7.14      5.33 o 
  -6  -9   3        1.26        2.59      4.06 o 
  -5  -9   3        0.09        0.05      3.91 o 
  -4  -9   3      255.89      259.82     17.11 o 
  -3  -9   3        7.07        9.04      4.89 o 
  -2  -9   3        8.52        3.42      4.01 o 
  -1  -9   3      129.08      144.38     12.81 o 
   0  -9   3        5.75        8.90      4.69 o 
   1  -9   3        5.82        3.13      3.18 o 
   2  -9   3        0.12        3.47      3.27 o 
   3  -9   3       48.83       69.74      9.78 o 
   4  -9   3       12.56       16.96      6.26 o 
  -5  -8   3       31.41       35.73      7.33 o 
  -4  -8   3       64.34       66.37      8.90 o 
  -3  -8   3       60.77       59.87      8.50 o 
  -2  -8   3      799.12      787.72     26.83 o 
  -1  -8   3       18.39       22.73      6.01 o 
   0  -8   3        5.29        5.82      3.47 o 
   1  -8   3       52.12       60.12      8.50 o 
   2  -8   3      138.87      155.37     12.51 o 
   3  -8   3       81.76       89.34      9.82 o 
   4  -8   3       30.11       21.21      6.11 o 
   5  -8   3      193.86      208.35     14.91 o 
   6  -8   3        1.16        6.01      4.35 o 
   7  -8   3        0.06        0.93      4.15 o 
  -8  -7   3        9.42       11.29      5.18 o 
  -7  -7   3       54.99       65.39      9.14 o 
  -6  -7   3        0.22       -0.98      2.49 o 
  -5  -7   3       16.26       12.65      4.57 o 
  -4  -7   3        5.57        7.67      3.81 o 
  -3  -7   3      125.13      108.94      9.87 o 
  -2  -7   3        3.65        1.08      2.79 o 
  -1  -7   3       31.56       42.91      6.70 o 
   0  -7   3      416.62      384.26     17.64 o 
   1  -7   3      365.26      341.98     16.72 o 
   2  -7   3       77.00       76.15      8.31 o 
   3  -7   3       39.52       33.48      6.30 o 
   4  -7   3      485.28      486.21     20.72 o 
   5  -7   3       82.25       92.62      9.63 o 
   6  -7   3        0.75        2.59      3.37 o 
   7  -7   3       29.08       31.04      7.97 o 
  -8  -6   3      160.30      160.46     14.17 o 
  -7  -6   3       53.21       60.17      8.80 o 
  -6  -6   3        0.72       -0.10      2.25 o 
  -5  -6   3       72.00       86.08      5.97 o 
  -4  -6   3      377.15      376.29     19.01 o 
  -3  -6   3      170.28      176.59      9.78 o 
  -2  -6   3        1.69        2.06      1.52 o 
  -1  -6   3      116.71      114.54      6.16 o 
   0  -6   3        1.04        1.96      2.05 o 
   1  -6   3       27.03       31.28      5.52 o 
   2  -6   3       95.14       77.81      7.82 o 
   3  -6   3       84.94       70.48      7.38 o 
   4  -6   3        0.68        1.22      2.49 o 
   5  -6   3      120.61      105.67      9.53 o 
   6  -6   3       58.00       54.40      8.46 o 
   7  -6   3       43.87       35.53      7.72 o 
   8  -6   3        0.71        2.64      4.11 o 
  -9  -5   3        4.96        0.24      3.67 o 
  -8  -5   3       15.50       12.51      4.79 o 
  -7  -5   3        0.68        2.00      2.98 o 
  -6  -5   3       84.85       98.83      9.53 o 
  -5  -5   3      192.77      200.23      8.31 o 
  -4  -5   3       19.71       16.96      2.90 o 
  -3  -5   3     1116.51     1221.80     28.47 o 
  -2  -5   3       60.56       52.40      3.87 o 
  -1  -5   3      545.65      548.47     11.51 o 
   0  -5   3      122.53      125.68      5.96 o 
   1  -5   3      364.41      362.98     11.63 o 
   2  -5   3       57.33       59.84      3.80 o 
   3  -5   3       11.95       11.27      2.10 o 
   4  -5   3      549.54      539.78     19.06 o 
   5  -5   3       90.17       77.37      7.72 o 
   6  -5   3      101.77       94.21      6.40 o 
   7  -5   3       84.44       72.87      8.99 o 
  -9  -4   3       16.75       13.54      5.62 o 
  -8  -4   3       76.42       68.08      9.73 o 
  -7  -4   3        0.58       -1.32      2.49 o 
  -6  -4   3      113.97      114.56      9.97 o 
  -5  -4   3       25.79       23.66      5.08 o 
  -4  -4   3      412.94      418.73     16.45 o 
  -3  -4   3      777.03      798.44     13.92 o 
  -2  -4   3        2.19       11.23      2.04 o 
  -1  -4   3      342.66      357.52      8.56 o 
   0  -4   3      566.44      586.18     10.59 o 
   1  -4   3       46.67       60.14      3.51 o 
   2  -4   3      313.64      305.04      7.92 o 
   3  -4   3      196.26      207.70      6.94 o 
   4  -4   3      533.27      579.63     12.30 o 
   5  -4   3        5.41        5.73      1.92 o 
   6  -4   3       90.36       97.22      4.92 o 
   7  -4   3        3.43        3.00      1.98 o 
  -9  -3   3       62.06       51.81      9.43 o 
  -8  -3   3      138.29      125.56     12.22 o 
  -7  -3   3        4.41        7.53      4.06 o 
  -6  -3   3      446.30      439.53     19.26 o 
  -5  -3   3      545.12      545.89     19.84 o 
  -4  -3   3      424.64      425.54     13.12 o 
  -3  -3   3       92.92      106.85      4.87 o 
  -2  -3   3      143.16      190.68      7.18 o 
  -1  -3   3     3084.49     3060.78     23.56 o 
   0  -3   3      525.12      551.97      9.75 o 
   1  -3   3      390.55      414.00     17.03 o 
   2  -3   3       75.31       89.54      5.52 o 
   3  -3   3      741.77      832.88     26.64 o 
   4  -3   3       98.53      120.28      7.62 o 
   5  -3   3      272.92      299.26     13.05 o 
   6  -3   3      630.45      658.60     14.57 o 
   7  -3   3        0.23        0.21      1.52 o 
   8  -3   3       73.42       64.12      8.02 o 
   9  -3   3       76.42       95.65     10.61 o 
  10  -3   3        0.18        1.22      4.40 o 
  -9  -2   3      115.91      115.15     13.15 o 
  -8  -2   3       38.40       33.82      7.38 o 
  -7  -2   3       84.33       66.03      8.94 o 
  -6  -2   3     1037.67      973.69     28.35 o 
  -5  -2   3        9.27        8.31      3.52 o 
  -4  -2   3       97.46      119.06      8.55 o 
  -3  -2   3     1204.71     1197.20     14.31 o 
  -2  -2   3     1425.09     1449.62     29.79 o 
  -1  -2   3       47.16       55.07      3.05 o 
   0  -2   3       43.99       42.91      2.64 o 
   1  -2   3      125.36      123.70      6.06 o 
   2  -2   3        6.05        6.65      1.91 o 
   3  -2   3       40.89       41.42      3.05 o 
   4  -2   3     1968.80     2015.85     30.40 o 
   5  -2   3      397.49      410.75     15.10 o 
   6  -2   3       13.89       10.96      2.30 o 
   7  -2   3       25.71       43.35      6.60 o 
   8  -2   3      745.53      766.70     26.69 o 
   9  -2   3        8.60        6.50      4.45 o 
  10  -2   3        8.16       11.14      5.57 o 
  -9  -1   3       11.31       13.78      5.96 o 
  -8  -1   3       13.77       17.94      5.57 o 
  -7  -1   3       38.21       35.17      4.75 o 
  -6  -1   3       89.48       97.37      6.27 o 
  -5  -1   3      760.87      766.20     15.83 o 
  -4  -1   3      877.89      863.54     15.48 o 
  -3  -1   3      681.55      677.91      9.16 o 
  -2  -1   3      261.08      274.73      7.23 o 
  -1  -1   3     2902.67     2743.45     61.44 o 
   0  -1   3     2515.77     2260.57     25.61 o 
   1  -1   3        2.96        3.32      1.22 o 
   2  -1   3       71.71       80.04      4.25 o 
   3  -1   3      139.80      136.56      7.18 o 
   4  -1   3      361.83      357.96     12.81 o 
   5  -1   3      146.93      158.26      9.38 o 
   6  -1   3      127.76      119.03      5.60 o 
   7  -1   3      129.11      144.33     10.90 o 
   8  -1   3       23.99       19.06      5.43 o 
   9  -1   3       30.65       21.11      6.16 o 
  10  -1   3        5.36        4.45      4.20 o 
  -9   0   3       41.10       41.79      8.85 o 
  -8   0   3        5.61        8.57      3.09 o 
  -7   0   3       24.68       22.12      4.11 o 
  -6   0   3       10.14        9.39      2.64 o 
  -5   0   3      382.66      386.38     11.37 o 
  -4   0   3       48.82       56.61      6.67 o 
  -3   0   3      637.82      676.68     17.67 o 
  -2   0   3      165.41      139.05      7.43 o 
  -1   0   3      964.94      932.08     23.34 o 
   0   0   3      251.45      231.52      8.06 o 
   1   0   3      229.07      218.96      7.72 o 
   2   0   3      178.29      212.22      5.69 o 
   3   0   3       19.53       14.52      2.74 o 
   4   0   3      462.33      521.01     15.30 o 
   5   0   3      367.63      331.80      7.58 o 
   6   0   3      183.69      177.51     10.95 o 
   7   0   3        9.72        7.58      3.47 o 
   8   0   3      246.95      235.97     14.96 o 
   9   0   3       24.73       27.91      6.70 o 
  10   0   3        0.56        3.91      3.91 o 
  -9   1   3       62.63       58.85     10.07 o 
  -8   1   3        2.62        1.28      2.41 o 
  -7   1   3      119.18      116.85      7.70 o 
  -6   1   3       17.86       24.71      3.92 o 
  -5   1   3       21.73       17.78      3.13 o 
  -4   1   3       64.48       55.77      4.18 o 
  -3   1   3      906.23      879.13     17.03 o 
  -2   1   3      792.81      842.80     17.84 o 
  -1   1   3       40.42       40.33      2.67 o 
   0   1   3     1831.16     1808.06     52.16 o 
   1   1   3     1337.32     1318.27     16.71 o 
   2   1   3       22.71       20.05      1.56 o 
   3   1   3      213.34      194.44      5.96 o 
   4   1   3     3508.57     3503.39     27.50 o 
   5   1   3       22.90       33.64      3.15 o 
   6   1   3       36.82       38.46      5.67 o 
   7   1   3      833.30      852.28     25.81 o 
   8   1   3       67.41       67.64      8.31 o 
   9   1   3        5.11        4.15      3.47 o 
  10   1   3        0.18        3.52      3.32 o 
  -9   2   3       25.46       35.65      6.11 o 
  -8   2   3      157.04      167.76     12.02 o 
  -7   2   3      135.72      132.25      8.24 o 
  -6   2   3        8.19        6.93      2.76 o 
  -5   2   3      452.49      455.72     12.68 o 
  -4   2   3      374.26      345.55     13.98 o 
  -3   2   3        0.55        0.63      1.00 o 
  -2   2   3      585.94      658.52     11.58 o 
  -1   2   3     3143.30     3121.73    133.75 o 
   0   2   3      873.72      852.66     23.75 o 
   1   2   3     4375.11     4275.33    142.04 o 
   2   2   3        0.88        2.74      0.72 o 
   3   2   3      644.26      684.98     15.74 o 
   4   2   3      734.42      787.38     13.22 o 
   5   2   3       73.73       71.97      4.51 o 
   6   2   3      529.39      529.96     12.68 o 
   7   2   3      187.19      162.87      7.62 o 
   8   2   3      135.59      136.26     11.49 o 
   9   2   3       36.05       39.54      7.72 o 
  10   2   3       44.04       47.51      8.94 o 
  -8   3   3        0.31        2.48      2.64 o 
  -7   3   3        0.29       -0.04      2.18 o 
  -6   3   3       12.61       18.03      3.64 o 
  -5   3   3      533.26      508.03     15.15 o 
  -4   3   3      103.00       94.37      5.55 o 
  -3   3   3      355.58      348.03      9.50 o 
  -2   3   3     1524.69     1582.76     63.50 o 
  -1   3   3      210.74      202.75      6.98 o 
   0   3   3      461.76      462.78     12.86 o 
   1   3   3      210.42      247.26      6.16 o 
   2   3   3      430.86      414.30      7.50 o 
   3   3   3      210.47      215.80      6.58 o 
   4   3   3       19.32       26.18      2.81 o 
   5   3   3       23.34       21.17      3.79 o 
   6   3   3       95.66       99.38      5.75 o 
   7   3   3       29.92       32.61      5.45 o 
   8   3   3        3.09        0.53      1.56 o 
   9   3   3       84.46       69.60      9.43 o 
  10   3   3        4.98       10.02      5.33 o 
  -8   4   3       14.40       12.66      6.30 o 
  -7   4   3       47.60       44.38      8.55 o 
  -6   4   3        0.58        1.12      2.93 o 
  -5   4   3       71.38       71.73      5.68 o 
  -4   4   3       40.34       42.89      4.09 o 
  -3   4   3      830.45      791.53     28.76 o 
  -2   4   3      118.88      119.40      3.98 o 
  -1   4   3     1021.69     1050.95     26.15 o 
   0   4   3     1538.25     1504.08     31.85 o 
   1   4   3      129.34      132.04      6.21 o 
   2   4   3       22.42       19.42      1.64 o 
   3   4   3      383.03      386.94     15.77 o 
   4   4   3      939.53     1016.15     26.71 o 
   5   4   3        0.20        0.01      0.98 o 
   6   4   3      115.44      118.74      6.43 o 
   7   4   3      418.70      394.03     12.28 o 
   8   4   3       45.74       47.59      5.10 o 
   9   4   3        4.20        7.23      4.20 o 
  10   4   3        2.14       -1.96      2.54 o 
  -8   5   3       28.00       25.12      8.02 o 
  -7   5   3        3.43        1.12      3.27 o 
  -6   5   3        1.22        3.42      3.57 o 
  -5   5   3       80.10       81.62      9.63 o 
  -4   5   3      182.34      183.48     12.85 o 
  -3   5   3      330.06      323.85     15.84 o 
  -2   5   3     1254.11     1275.45     58.87 o 
  -1   5   3     1542.79     1546.47     59.92 o 
   0   5   3        7.47        7.94      1.31 o 
   1   5   3       46.25       47.01      2.45 o 
   2   5   3     2587.65     2541.13     42.67 o 
   3   5   3       83.29       85.84      2.86 o 
   4   5   3      216.14      228.55     14.42 o 
   5   5   3       34.58       36.60      3.79 o 
   6   5   3      593.69      582.64     24.68 o 
   7   5   3        0.16        0.34      1.64 o 
   8   5   3       66.65       63.15      7.97 o 
   9   5   3      109.08      102.34     10.80 o 
  10   5   3        0.89        1.47      3.67 o 
  -7   6   3        0.14        1.81      3.81 o 
  -6   6   3      110.79      100.73     11.78 o 
  -5   6   3        5.62        6.01      3.96 o 
  -4   6   3       74.79       62.22      8.70 o 
  -3   6   3      215.45      199.17     13.49 o 
  -2   6   3        7.92        5.47      2.98 o 
  -1   6   3       12.80       14.37      2.73 o 
   0   6   3       59.55       71.07      4.79 o 
   1   6   3      341.29      329.26      9.58 o 
   2   6   3      206.20      221.57     10.95 o 
   3   6   3        6.18        5.99      1.74 o 
   4   6   3      276.04      292.94     16.45 o 
   5   6   3      498.71      528.84     19.89 o 
   6   6   3        1.46        4.85      2.23 o 
   7   6   3      194.51      187.20      9.10 o 
   8   6   3      131.17      142.54      8.43 o 
   9   6   3        2.46        0.15      2.76 o 
  10   6   3        0.15       -2.44      3.23 o 
  -6   7   3       24.91       20.14      7.14 o 
  -5   7   3        2.49        2.54      3.96 o 
  -4   7   3      295.44      283.77     17.79 o 
  -3   7   3       34.42       40.27      7.58 o 
  -2   7   3      619.04      562.94     22.29 o 
  -1   7   3        0.96        1.94      1.77 o 
   0   7   3      204.93      194.67     10.17 o 
   1   7   3        3.33        2.01      1.50 o 
   2   7   3       13.69       12.36      2.64 o 
   3   7   3      186.36      180.50     12.02 o 
   4   7   3        0.57        0.93      2.54 o 
   5   7   3        0.57       -0.83      2.30 o 
   6   7   3       30.76       29.23      6.65 o 
   7   7   3      235.23      257.45     10.87 o 
   8   7   3       67.39       60.51      6.22 o 
   9   7   3        0.36        1.69      2.50 o 
  10   7   3       35.22       31.77      8.36 o 
  -5   8   3       82.51       88.12     12.22 o 
  -4   8   3       50.46       45.21      9.04 o 
  -3   8   3        4.59        3.23      3.47 o 
  -2   8   3      386.16      383.77     19.75 o 
  -1   8   3      211.29      210.04     17.86 o 
   0   8   3      283.07      301.12     18.62 o 
   1   8   3       10.92        8.67      2.75 o 
   2   8   3      313.03      300.67     10.65 o 
   3   8   3       78.88       86.61      9.19 o 
   4   8   3        0.58       -0.98      2.49 o 
   5   8   3       82.08       88.27     10.07 o 
   6   8   3       64.21       57.97      8.75 o 
   7   8   3       82.20       85.14     10.75 o 
   8   8   3        0.31       -0.34      3.81 o 
   9   8   3       41.01       37.49      8.36 o 
  -4   9   3        0.13        2.64      4.30 o 
  -3   9   3       95.28       92.67     11.49 o 
  -2   9   3       35.60       33.53      7.72 o 
  -1   9   3        5.91        4.48      3.74 o 
   0   9   3      136.31      143.72     12.12 o 
   1   9   3      119.26      110.69      7.34 o 
   2   9   3        3.69        3.54      2.32 o 
   3   9   3        4.66        2.98      3.71 o 
   4   9   3      150.84      166.52     13.73 o 
   5   9   3       22.81       25.95      7.04 o 
   6   9   3       42.03       26.83      7.18 o 
   7   9   3      123.89      119.35     13.00 o 
   8   9   3        0.94        6.30      4.69 o 
  -3  10   3        1.79        0.59      3.67 o 
  -2  10   3        0.42       -1.96      2.74 o 
  -1  10   3       95.56       89.83     11.09 o 
   0  10   3       71.17       69.72      6.88 o 
   1  10   3       39.97       46.79      6.21 o 
   2  10   3      276.74      250.78     17.16 o 
   3  10   3       99.01       94.92     11.00 o 
   4  10   3        6.02        7.53      4.50 o 
   5  10   3       21.47       17.99      6.55 o 
   6  10   3      206.98      203.08     16.72 o 
   7  10   3       74.35       79.42     11.73 o 
  -1  11   3       37.42       42.08      9.29 o 
   0  11   3       14.49        9.01      3.93 o 
   1  11   3       53.83       60.55      6.99 o 
   2  11   3        0.40       -1.52      3.47 o 
   3  11   3        4.22        2.69      4.06 o 
   4  11   3       14.48       11.78      6.21 o 
   5  11   3       29.50       25.32      7.72 o 
   6  11   3       25.99       14.32      6.45 o 
  -3 -11   4       26.51       40.22      9.53 o 
  -2 -11   4       17.41       26.44      8.36 o 
  -1 -11   4       12.42       11.73      6.70 o 
   0 -11   4       79.62       93.30     13.10 o 
   1 -11   4       13.90       19.35      7.43 o 
  -5 -10   4       42.30       34.31      8.85 o 
  -4 -10   4      128.92      130.69     13.69 o 
  -3 -10   4        2.88        8.70      5.62 o 
  -2 -10   4       15.80       13.29      6.11 o 
  -1 -10   4       22.40       28.05      7.82 o 
   0 -10   4        4.20        6.45      4.69 o 
   1 -10   4       10.01        6.30      4.89 o 
   2 -10   4        5.50        5.82      4.30 o 
   3 -10   4       40.23       39.64      8.85 o 
   4 -10   4        8.22        4.94      4.45 o 
  -5  -9   4       27.16       19.79      6.94 o 
  -4  -9   4       22.97       24.63      7.09 o 
  -3  -9   4      102.52       94.48     11.05 o 
  -2  -9   4      118.45      118.82     11.93 o 
  -1  -9   4        4.26        6.26      4.45 o 
   0  -9   4       36.00       26.25      6.94 o 
   1  -9   4       43.09       33.87      7.62 o 
   2  -9   4        5.56        6.74      4.50 o 
   3  -9   4       16.13       12.46      5.33 o 
   4  -9   4       38.77       48.39      9.24 o 
   5  -9   4       37.00       41.01      8.80 o 
  -5  -8   4        2.42       -2.39      3.23 o 
  -4  -8   4       37.99       46.48      8.06 o 
  -3  -8   4      302.15      316.22     17.79 o 
  -2  -8   4        3.34        5.03      3.91 o 
  -1  -8   4      190.92      177.07     13.25 o 
   0  -8   4       27.63       19.55      5.91 o 
   1  -8   4       59.54       51.71      8.26 o 
   2  -8   4        7.72        3.86      3.32 o 
   3  -8   4        4.71        1.96      3.03 o 
   4  -8   4       39.32       41.93      8.06 o 
   5  -8   4        1.27        3.03      3.71 o 
  -8  -7   4      111.01      107.04     12.46 o 
  -7  -7   4       11.62        9.19      4.89 o 
  -6  -7   4        2.97        0.44      2.30 o 
  -5  -7   4       93.02      116.66     10.26 o 
  -4  -7   4       33.82       39.09      4.67 o 
  -3  -7   4       20.66       32.75      6.40 o 
  -2  -7   4        1.71       12.32      4.59 o 
  -1  -7   4      403.13      427.95     19.06 o 
   0  -7   4      756.61      770.08     25.51 o 
   1  -7   4        3.77        1.91      2.79 o 
   2  -7   4      244.58      229.86     14.42 o 
   3  -7   4       16.87       18.43      5.23 o 
   4  -7   4      112.70       97.07      9.92 o 
   5  -7   4       10.42        7.28      4.06 o 
   6  -7   4      165.19      165.44     13.39 o 
   7  -7   4        4.13        8.99      5.18 o 
  -8  -6   4       13.73       13.00      5.47 o 
  -7  -6   4       27.61       26.25      6.89 o 
  -6  -6   4       71.89       63.39      8.65 o 
  -5  -6   4        6.41        5.62      3.32 o 
  -4  -6   4       18.85       16.97      3.21 o 
  -3  -6   4      386.32      404.94     14.32 o 
  -2  -6   4        0.87        1.73      1.61 o 
  -1  -6   4        1.94        6.89      2.05 o 
   0  -6   4      254.24      215.63      8.26 o 
   1  -6   4     1027.32     1043.24     27.91 o 
   2  -6   4       79.40       67.11      7.53 o 
   3  -6   4        1.24        5.72      3.23 o 
   4  -6   4      116.14      123.12     10.36 o 
   5  -6   4       32.40       29.76      6.21 o 
   6  -6   4       58.37       57.62      8.26 o 
   7  -6   4       29.22       27.71      7.04 o 
  -8  -5   4       73.31       86.12     11.44 o 
  -7  -5   4      113.49      117.84     11.63 o 
  -6  -5   4       12.32       17.64      5.38 o 
  -5  -5   4       53.62       49.02      7.18 o 
  -4  -5   4      631.45      624.09     14.38 o 
  -3  -5   4        8.01        5.28      2.44 o 
  -2  -5   4        4.58        3.34      1.62 o 
  -1  -5   4      870.98      866.18     15.23 o 
   0  -5   4      789.34      780.04     14.16 o 
   1  -5   4      101.48       96.50      5.07 o 
   2  -5   4        6.58       10.16      2.13 o 
   3  -5   4      194.81      228.54     12.07 o 
   4  -5   4       17.83       24.83      3.32 o 
   5  -5   4        0.13       -0.15      1.91 o 
   6  -5   4      172.86      179.62     12.56 o 
   7  -5   4       46.28       49.51      7.87 o 
  -8  -4   4       32.22       41.74      8.60 o 
  -7  -4   4        0.23        1.81      2.79 o 
  -6  -4   4       98.65       90.66      9.43 o 
  -5  -4   4      135.39      138.71     10.70 o 
  -4  -4   4       67.92       70.71      4.81 o 
  -3  -4   4       24.58       23.25      3.04 o 
  -2  -4   4      799.22      815.68     14.49 o 
  -1  -4   4      580.85      571.72     11.83 o 
   0  -4   4       81.02       74.59      4.35 o 
   1  -4   4      245.10      209.29      7.10 o 
   2  -4   4      332.03      295.73      8.59 o 
   3  -4   4       85.31       88.42      6.55 o 
   4  -4   4       68.15       70.79      3.79 o 
   5  -4   4      202.44      215.00      9.47 o 
   6  -4   4       68.39       70.00      4.45 o 
   7  -4   4        0.15       -0.64      1.31 o 
  -8  -3   4        2.33       -0.68      3.03 o 
  -7  -3   4       58.41       57.97      8.70 o 
  -6  -3   4       49.70       51.42      7.72 o 
  -5  -3   4      130.94      146.87     11.00 o 
  -4  -3   4       25.71       25.66      5.13 o 
  -3  -3   4      592.31      566.73     11.63 o 
  -2  -3   4      236.44      232.89      7.35 o 
  -1  -3   4       11.59       19.42      2.45 o 
   0  -3   4     2822.36     2723.48     24.19 o 
   1  -3   4      788.50      736.00     12.64 o 
   2  -3   4        4.78        2.25      1.56 o 
   3  -3   4        6.97       11.05      2.83 o 
   4  -3   4       82.81       66.55      4.32 o 
   5  -3   4      117.52      110.59      6.28 o 
   6  -3   4       18.86       23.70      5.03 o 
   7  -3   4       39.49       37.83      6.50 o 
   8  -3   4       47.40       54.69      8.26 o 
   9  -3   4        6.98        4.25      4.40 o 
  10  -3   4        0.09       -0.98      4.64 o 
  -8  -2   4      142.12      150.93     14.08 o 
  -7  -2   4      169.34      165.34     13.59 o 
  -6  -2   4        3.09        8.06      3.57 o 
  -5  -2   4        7.75        5.18      3.08 o 
  -4  -2   4      149.57      130.35      9.63 o 
  -3  -2   4       22.30       21.27      2.44 o 
  -2  -2   4       36.66       36.01      2.84 o 
  -1  -2   4      983.74      947.28     13.56 o 
   0  -2   4      303.07      231.33      9.68 o 
   1  -2   4        1.51        0.15      0.93 o 
   2  -2   4      517.51      520.03     14.52 o 
   3  -2   4      340.21      328.25     12.17 o 
   4  -2   4      993.76     1035.13     23.12 o 
   5  -2   4        1.10        0.82      1.88 o 
   6  -2   4      277.97      273.99     14.12 o 
   7  -2   4      176.22      189.10     12.71 o 
   8  -2   4       70.28       60.12      8.55 o 
   9  -2   4      127.47      125.12     12.22 o 
  10  -2   4        7.91        4.20      4.89 o 
  -8  -1   4        0.21       -1.03      3.47 o 
  -7  -1   4        7.41        8.85      4.25 o 
  -6  -1   4      114.78      104.15     10.02 o 
  -5  -1   4      515.50      509.03     19.99 o 
  -4  -1   4        6.40        7.87      3.47 o 
  -3  -1   4      228.60      236.41     11.73 o 
  -2  -1   4      553.55      530.79     15.88 o 
  -1  -1   4       55.68       66.27      5.62 o 
   0  -1   4     2301.23     2317.71     29.86 o 
   1  -1   4      386.61      353.12     11.53 o 
   2  -1   4        1.37        0.59      0.98 o 
   3  -1   4       87.62       86.53      4.44 o 
   4  -1   4      374.17      380.59     13.98 o 
   5  -1   4      406.20      403.27     15.49 o 
   6  -1   4        5.11        9.14      3.57 o 
   7  -1   4      240.17      245.35     14.32 o 
   8  -1   4      221.56      227.56     14.96 o 
   9  -1   4       48.28       46.19      8.21 o 
  10  -1   4       34.91       31.82      8.02 o 
  -8   0   4       18.95       22.17      4.91 o 
  -7   0   4      128.50      131.95      8.41 o 
  -6   0   4        3.10        2.13      2.07 o 
  -5   0   4       98.86      101.40      6.44 o 
  -4   0   4      203.60      207.86      8.32 o 
  -3   0   4      264.80      259.73      8.60 o 
  -2   0   4       57.92       52.58      3.91 o 
  -1   0   4      129.97      134.26      7.58 o 
   1   0   4      178.42      179.08      8.16 o 
   2   0   4       18.28       19.60      3.13 o 
   3   0   4       27.75       37.19      2.94 o 
   4   0   4      778.88      857.27     20.72 o 
   5   0   4      143.87      157.87      9.78 o 
   6   0   4        0.29       -0.10      2.00 o 
   7   0   4      377.76      388.36     17.84 o 
   8   0   4      111.26      120.92     10.95 o 
   9   0   4       16.30       17.30      5.87 o 
  10   0   4       12.62       12.32      5.52 o 
  -9   1   4       56.89       72.19     11.29 o 
  -8   1   4      152.76      170.58     15.44 o 
  -7   1   4       49.30       46.65      5.70 o 
  -6   1   4       98.63       75.86      7.77 o 
  -5   1   4      722.52      719.64     16.71 o 
  -4   1   4      207.92      204.34      8.36 o 
  -3   1   4       39.13       37.93      4.77 o 
  -2   1   4      435.57      427.73     10.21 o 
  -1   1   4     2222.80     2099.09     29.08 o 
   0   1   4     1428.97     1475.05     52.74 o 
   2   1   4      814.01      792.34     12.23 o 
   3   1   4     1898.38     1978.66     16.83 o 
   4   1   4     1474.78     1594.60     28.15 o 
   5   1   4        0.74        4.50      2.44 o 
   6   1   4      160.25      172.87     11.05 o 
   7   1   4      105.59       94.43      8.99 o 
   8   1   4       47.66       50.68      7.82 o 
   9   1   4      161.17      169.69     13.88 o 
  10   1   4        0.12       -0.34      3.03 o 
  -8   2   4        7.64        7.01      3.40 o 
  -7   2   4        9.21        6.05      3.07 o 
  -6   2   4      493.59      459.01     14.55 o 
  -5   2   4        7.28        8.54      2.76 o 
  -4   2   4        2.69        3.53      1.84 o 
  -3   2   4        2.41        0.21      1.04 o 
  -2   2   4      835.43      779.75     13.89 o 
  -1   2   4      327.37      334.81     12.28 o 
   0   2   4     1957.67     1993.08     71.41 o 
   1   2   4      998.15      964.50     24.76 o 
   2   2   4     1062.47     1101.16     12.32 o 
   3   2   4       96.73      106.13      4.82 o 
   4   2   4     5358.42     5418.17     36.96 o 
   5   2   4       58.05       60.45      4.35 o 
   6   2   4       19.11       21.10      3.18 o 
   7   2   4      145.25      139.20     10.80 o 
   8   2   4      262.95      242.13     15.25 o 
   9   2   4       68.71       55.28      8.75 o 
  10   2   4        7.62       13.00      5.67 o 
  -8   3   4       73.89       79.42     11.44 o 
  -7   3   4       11.38       19.46      4.36 o 
  -6   3   4        2.02        1.53      2.12 o 
  -5   3   4       47.02       42.26      7.62 o 
  -4   3   4      412.19      391.07     13.29 o 
  -3   3   4       10.58        9.05      2.28 o 
  -2   3   4        7.47        5.78      2.17 o 
  -1   3   4      836.92      759.67     36.28 o 
   0   3   4       79.10       65.53      2.96 o 
   1   3   4       52.60       51.76      2.62 o 
   2   3   4      100.67       93.29      3.33 o 
   3   3   4      626.76      603.75      6.93 o 
   4   3   4      431.57      465.83     16.91 o 
   5   3   4      134.37      154.04      6.84 o 
   6   3   4      242.96      250.39      9.36 o 
   7   3   4      224.58      230.97     11.41 o 
   8   3   4       73.57       62.52      5.72 o 
   9   3   4       34.42       35.24      7.38 o 
  10   3   4       26.24       26.88      7.43 o 
  -8   4   4       10.85        8.60      6.16 o 
  -7   4   4        1.79       -0.59      3.03 o 
  -6   4   4       85.19       88.76     10.26 o 
  -5   4   4       23.02       20.58      5.87 o 
  -4   4   4        2.35        1.93      1.81 o 
  -3   4   4       35.43       36.11      3.85 o 
  -2   4   4      486.39      499.60     21.16 o 
  -1   4   4      493.80      507.56     23.03 o 
   0   4   4       28.40       31.90      2.33 o 
   1   4   4      225.04      229.02      6.47 o 
   2   4   4      139.06      118.96      3.95 o 
   3   4   4      125.40      124.73      3.43 o 
   4   4   4        0.32       -0.09      0.63 o 
   5   4   4      160.80      153.77      7.01 o 
   6   4   4       14.18       10.73      2.64 o 
   7   4   4       90.39       84.03      6.08 o 
   8   4   4      164.67      158.77      8.73 o 
   9   4   4       67.49       69.15      7.28 o 
  10   4   4        6.04        4.64      4.20 o 
  -7   5   4       35.51       27.37      8.06 o 
  -6   5   4      297.07      284.01     18.62 o 
  -5   5   4        0.47        1.12      2.93 o 
  -4   5   4       37.21       32.75      6.84 o 
  -3   5   4        9.45        6.70      3.52 o 
  -2   5   4     1257.61     1185.32     29.52 o 
  -1   5   4      224.60      252.51     17.57 o 
   0   5   4      923.11      895.42     30.45 o 
   1   5   4      742.34      720.49     12.62 o 
   2   5   4      118.95      126.85      4.57 o 
   3   5   4      295.45      304.44      8.73 o 
   4   5   4       70.82       68.57      3.67 o 
   5   5   4       46.65       47.50      4.33 o 
   6   5   4      102.40       95.11     11.66 o 
   7   5   4      188.05      191.28     11.53 o 
   8   5   4      337.16      330.11     12.58 o 
   9   5   4        0.40       -1.84      1.84 o 
  10   5   4       23.42       24.54      7.53 o 
  -6   6   4       20.14       31.33      8.16 o 
  -5   6   4       36.01       45.65      8.85 o 
  -4   6   4      222.94      226.98     15.84 o 
  -3   6   4       25.32       21.75      5.91 o 
  -2   6   4       50.46       52.10      7.43 o 
  -1   6   4      658.53      671.08     52.08 o 
   0   6   4      617.26      616.20     14.61 o 
   1   6   4        9.37        9.86      2.24 o 
   2   6   4      256.47      237.09      8.18 o 
   3   6   4      373.83      343.69     15.64 o 
   4   6   4       11.75       14.80      2.11 o 
   5   6   4       15.22       14.33      2.93 o 
   6   6   4       20.07       23.52      3.88 o 
   7   6   4      348.00      357.52     28.57 o 
   8   6   4      105.00      103.83     10.48 o 
   9   6   4       14.72       15.51      3.95 o 
  10   6   4       40.12       34.16      8.41 o 
  -6   7   4      137.44      132.70     14.42 o 
  -5   7   4       16.35       16.23      6.06 o 
  -4   7   4       11.17       14.27      5.91 o 
  -3   7   4       80.86       95.75     10.51 o 
  -2   7   4      296.83      290.71     16.62 o 
  -1   7   4        1.54        1.07      1.67 o 
   0   7   4        4.84        8.23      2.46 o 
   1   7   4       70.38       66.59      5.01 o 
   2   7   4      200.14      192.93      8.05 o 
   3   7   4       58.40       61.29      7.92 o 
   4   7   4       19.99       21.07      5.43 o 
   5   7   4       62.51       66.71      8.90 o 
   6   7   4       16.59       12.81      5.03 o 
   7   7   4       77.62       75.07      9.34 o 
   8   7   4       98.75      102.86      9.75 o 
   9   7   4       22.56       28.14      5.20 o 
  10   7   4        0.94       -3.62      3.71 o 
  -5   8   4       14.42       18.23      7.14 o 
  -4   8   4       17.57       19.99      6.94 o 
  -3   8   4       81.57       93.89     10.95 o 
  -2   8   4        0.33        2.05      3.47 o 
  -1   8   4      288.01      278.25     16.37 o 
   0   8   4      375.68      405.97     17.94 o 
   1   8   4       89.97       86.68      6.38 o 
   2   8   4       11.22       10.68      2.97 o 
   3   8   4      173.80      177.86     13.10 o 
   4   8   4      172.89      190.08     13.78 o 
   5   8   4        1.08       -0.20      2.83 o 
   6   8   4       10.74        7.53      4.59 o 
   7   8   4      231.38      214.12     16.13 o 
   8   8   4        4.72       -0.73      3.37 o 
   9   8   4       22.45       24.10      7.38 o 
  -4   9   4       40.11       44.33     10.12 o 
  -3   9   4       64.70       65.93     10.61 o 
  -2   9   4       48.79       45.50      8.90 o 
  -1   9   4      179.22      156.25     13.39 o 
   0   9   4       11.71       11.74      3.51 o 
   1   9   4       27.87       27.94      4.89 o 
   2   9   4      136.95      130.79     11.83 o 
   3   9   4       92.54       94.52     10.36 o 
   4   9   4       26.00       21.94      6.35 o 
   5   9   4        0.17        1.96      3.18 o 
   6   9   4      281.57      283.92     18.67 o 
   7   9   4       40.70       36.02      8.36 o 
   8   9   4       40.58       40.08      9.09 o 
  -3  10   4       44.65       56.45     10.56 o 
  -2  10   4        3.05        6.11      5.08 o 
  -1  10   4       13.57        8.75      5.13 o 
   0  10   4        3.85        8.39      3.47 o 
   1  10   4      296.14      307.01     26.07 o 
   2  10   4       14.37       13.39      5.57 o 
   3  10   4        3.13        1.52      3.81 o 
   4  10   4        5.22        2.93      4.25 o 
   5  10   4       62.70       60.31     10.02 o 
   6  10   4       15.90       15.69      6.40 o 
   7  10   4       80.21       78.35     11.97 o 
  -1  11   4       14.79        9.92      5.72 o 
   0  11   4       36.86       45.89      9.34 o 
   1  11   4        1.65        8.36      5.33 o 
   2  11   4        4.47        3.67      4.89 o 
   3  11   4       85.29       69.55     10.90 o 
   4  11   4       20.95       21.46      7.48 o 
   5  11   4        1.63        4.35      4.64 o 
   6  11   4       35.77       35.83      9.09 o 
  -4 -10   5        0.14        5.67      5.13 o 
  -3 -10   5       35.03       21.85      7.92 o 
  -2 -10   5        5.78        2.98      4.84 o 
  -1 -10   5       15.93       27.96      8.16 o 
   0 -10   5       40.32       34.46      8.75 o 
   1 -10   5       43.68       51.37      9.87 o 
   2 -10   5       72.75       92.96     12.71 o 
   3 -10   5       21.67       20.04      7.38 o 
  -4  -9   5       36.25       38.76      8.41 o 
  -3  -9   5      106.03      114.91     12.41 o 
  -2  -9   5       16.99       15.44      5.77 o 
  -1  -9   5      119.58      123.65     12.56 o 
   0  -9   5       67.46       79.91     10.80 o 
   1  -9   5        0.07        0.64      3.47 o 
   2  -9   5        0.11        0.98      3.71 o 
   3  -9   5       47.43       47.26      9.19 o 
   4  -9   5       13.72       10.85      4.89 o 
   5  -9   5       10.15       13.29      5.47 o 
  -4  -8   5        0.53       -2.35      3.08 o 
  -3  -8   5        0.08        1.81      3.18 o 
  -2  -8   5       71.48       78.98      9.78 o 
  -1  -8   5       84.45       95.94     10.31 o 
   0  -8   5       22.07        9.43      4.79 o 
   1  -8   5      193.03      221.65     15.59 o 
   2  -8   5       27.33       27.57      6.89 o 
   3  -8   5        3.77        2.10      3.42 o 
   4  -8   5        2.84       -1.66      2.88 o 
   5  -8   5        0.42       -2.44      2.79 o 
   6  -8   5       46.92       45.89      9.14 o 
  -7  -7   5       46.54       51.22      9.34 o 
  -6  -7   5       54.55       50.24      8.46 o 
  -5  -7   5        8.74        4.99      3.52 o 
  -4  -7   5      194.45      174.32      9.02 o 
  -3  -7   5       18.69       24.39      6.21 o 
  -2  -7   5       36.71       29.47      6.40 o 
  -1  -7   5       36.27       30.01      6.45 o 
   0  -7   5      652.67      681.56     24.93 o 
   1  -7   5      146.84      140.91     11.83 o 
   2  -7   5       30.46       34.99      6.99 o 
   3  -7   5        8.96       11.88      4.94 o 
   4  -7   5      128.61      142.81     12.56 o 
   5  -7   5       47.47       56.55      8.90 o 
   6  -7   5        7.98        7.23      4.15 o 
   7  -7   5       17.27       21.75      7.28 o 
  -7  -6   5       81.41       89.34     10.95 o 
  -6  -6   5       39.98       51.47      8.36 o 
  -5  -6   5       50.31       48.00      7.62 o 
  -4  -6   5       25.06       31.34      4.32 o 
  -3  -6   5        1.18        7.84      2.57 o 
  -2  -6   5        1.52        1.61      2.30 o 
  -1  -6   5        9.54        6.44      2.21 o 
   0  -6   5       53.65       48.56      4.41 o 
   1  -6   5        0.21       -0.29      2.39 o 
   2  -6   5      293.29      265.34     15.20 o 
   3  -6   5      239.02      247.50     14.91 o 
   4  -6   5       18.63       12.56      4.55 o 
   5  -6   5       20.48       25.22      6.11 o 
   6  -6   5      170.53      181.72     13.83 o 
   7  -6   5        9.63        9.48      4.64 o 
  -7  -5   5       18.74       18.77      5.91 o 
  -6  -5   5      148.44      155.86     13.20 o 
  -5  -5   5      230.14      254.20     15.59 o 
  -4  -5   5        0.72        2.15      2.74 o 
  -3  -5   5        1.52        1.73      1.69 o 
  -2  -5   5      558.40      545.25     16.79 o 
  -1  -5   5        0.17        1.01      1.52 o 
   0  -5   5      161.95      148.80      6.87 o 
   1  -5   5      108.83       92.54      5.55 o 
   2  -5   5       37.83       28.86      4.84 o 
   3  -5   5       63.94       63.72      4.83 o 
   4  -5   5       82.70       72.26      6.28 o 
   5  -5   5      119.17      102.78      9.58 o 
   6  -5   5       51.18       58.89      8.21 o 
   7  -5   5       22.20       24.10      6.06 o 
  -8  -4   5        9.67       11.93      5.91 o 
  -7  -4   5      111.25      115.54     12.02 o 
  -6  -4   5        1.70       -0.24      2.30 o 
  -5  -4   5       11.23       14.37      4.69 o 
  -4  -4   5      113.51      129.42     10.51 o 
  -3  -4   5      265.43      260.57      9.07 o 
  -2  -4   5        2.72        4.34      1.80 o 
  -1  -4   5       98.88      117.49      5.94 o 
   0  -4   5      949.73      925.83     16.14 o 
   1  -4   5      567.80      559.45     12.60 o 
   2  -4   5      111.33      120.03      6.13 o 
   3  -4   5       86.71       82.78      5.21 o 
   4  -4   5      336.42      312.51     10.33 o 
   5  -4   5       12.72        6.06      3.13 o 
   6  -4   5        2.32        1.29      1.36 o 
   7  -4   5       66.94       66.77      4.93 o 
   8  -4   5       46.20       42.96      8.06 o 
  -8  -3   5       82.24       71.94     10.85 o 
  -7  -3   5        0.25        0.73      2.69 o 
  -6  -3   5        6.49        6.89      3.91 o 
  -5  -3   5       26.33       35.63      6.65 o 
  -4  -3   5      349.32      356.79     16.91 o 
  -3  -3   5       84.56       76.65      4.73 o 
  -2  -3   5       15.56       20.33      2.80 o 
  -1  -3   5      204.70      211.17      7.50 o 
   0  -3   5     1160.58     1269.25     26.03 o 
   1  -3   5        0.65        1.84      1.22 o 
   2  -3   5      639.10      672.62     18.52 o 
   3  -3   5      111.86      115.35      8.06 o 
   4  -3   5       14.32       21.36      4.30 o 
   5  -3   5        6.71        8.12      2.34 o 
   6  -3   5       19.00       20.58      3.55 o 
   7  -3   5       54.09       52.14      5.57 o 
   8  -3   5        2.35        3.37      2.16 o 
   9  -3   5        1.30        0.43      2.55 o 
  10  -3   5       93.70       82.82      8.46 o 
  -8  -2   5        1.18        5.08      4.64 o 
  -7  -2   5       73.29       64.47      9.73 o 
  -6  -2   5      132.13      136.12     12.02 o 
  -5  -2   5       27.54       36.17      6.55 o 
  -4  -2   5      363.55      347.31     16.52 o 
  -3  -2   5      153.06      134.65      9.78 o 
  -2  -2   5       57.82       47.50      3.51 o 
  -1  -2   5      264.73      267.07      9.24 o 
   0  -2   5       71.05       53.81      5.47 o 
   1  -2   5      875.93      877.75     20.63 o 
   2  -2   5        3.51        3.13      1.91 o 
   3  -2   5      347.11      403.07     14.66 o 
   4  -2   5      417.03      440.41     16.13 o 
   5  -2   5      215.25      237.32      8.98 o 
   6  -2   5      158.29      133.40      7.33 o 
   7  -2   5      131.32      145.74      8.24 o 
   8  -2   5      125.30      141.05     12.27 o 
   9  -2   5       69.39       60.17      9.53 o 
  10  -2   5       64.98       50.39      9.97 o 
  -8  -1   5      161.04      176.15     15.64 o 
  -7  -1   5      161.61      167.59     14.32 o 
  -6  -1   5       57.59       62.71      8.80 o 
  -5  -1   5      173.05      182.21     12.95 o 
  -4  -1   5     2233.75     2182.71     40.71 o 
  -3  -1   5       69.01       70.48      7.18 o 
  -2  -1   5       75.40       75.52      4.08 o 
  -1  -1   5      723.65      683.52     18.96 o 
   0  -1   5     2198.48     2074.60     31.82 o 
   1  -1   5      311.93      334.06     12.66 o 
   2  -1   5       44.81       42.96      4.84 o 
   3  -1   5      497.92      515.44     16.42 o 
   4  -1   5       82.69       78.73      4.87 o 
   5  -1   5       51.67       41.88      4.23 o 
   6  -1   5      251.11      271.30     10.23 o 
   7  -1   5      206.39      215.29     13.93 o 
   8  -1   5        0.11       -0.39      2.44 o 
   9  -1   5       74.93       96.67     11.05 o 
  10  -1   5      185.91      191.69     16.62 o 
  -8   0   5       52.65       50.98      9.78 o 
  -7   0   5       12.52       10.51      3.56 o 
  -6   0   5       58.22       60.64      6.19 o 
  -5   0   5      186.64      194.33      9.31 o 
  -4   0   5       34.52       29.86      4.07 o 
  -3   0   5        2.80        2.79      1.68 o 
  -2   0   5      686.53      650.28     19.35 o 
  -1   0   5      868.61      794.27     20.23 o 
   0   0   5       79.69       87.68      6.79 o 
   1   0   5      837.37      859.57     19.94 o 
   2   0   5     1470.23     1478.03     26.49 o 
   3   0   5      219.59      211.48     10.46 o 
   4   0   5       30.61       37.67      3.72 o 
   5   0   5       33.65       31.76      3.79 o 
   6   0   5        6.15        1.08      2.05 o 
   7   0   5        3.45        0.29      2.30 o 
   8   0   5       32.35       29.42      6.74 o 
   9   0   5      148.27      144.18     13.25 o 
  10   0   5        1.39        2.15      4.11 o 
  -8   1   5        1.14       -0.69      3.35 o 
  -7   1   5        0.32        1.27      2.41 o 
  -6   1   5      205.87      220.94     10.71 o 
  -5   1   5        3.18        1.73      1.89 o 
  -4   1   5       13.22       16.53      3.42 o 
  -3   1   5        9.70       12.03      3.40 o 
  -2   1   5        3.28        3.50      1.56 o 
  -1   1   5      310.38      326.75     22.38 o 
   0   1   5       16.27       10.46      2.07 o 
   1   1   5     1539.53     1496.90     26.05 o 
   2   1   5       45.42       56.79      5.38 o 
   3   1   5      728.13      726.43     19.21 o 
   4   1   5        4.81        4.55      1.59 o 
   5   1   5      183.42      176.55      7.74 o 
   6   1   5       61.23       60.31      6.99 o 
   7   1   5       36.98       39.69      6.74 o 
   8   1   5      192.39      193.50     13.98 o 
   9   1   5        5.97        4.50      4.01 o 
  10   1   5       18.97       21.60      6.89 o 
  -8   2   5      118.87      133.31      9.90 o 
  -7   2   5       33.96       33.71      6.28 o 
  -6   2   5       28.86       30.10      4.93 o 
  -5   2   5       58.48       74.55      6.08 o 
  -4   2   5      316.68      322.55     11.37 o 
  -3   2   5      435.38      415.83     16.37 o 
  -2   2   5       58.45       59.88      4.41 o 
  -1   2   5      182.60      153.75      6.43 o 
   0   2   5      858.35      899.45     26.57 o 
   1   2   5       38.61       39.37      2.49 o 
   2   2   5       86.43       72.39      5.96 o 
   3   2   5     2968.26     2982.80     27.65 o 
   4   2   5      209.09      214.50      6.42 o 
   5   2   5      167.38      147.97      5.79 o 
   6   2   5      150.50      159.14     11.00 o 
   7   2   5       26.86       31.87      6.30 o 
   8   2   5       90.94       83.67      9.43 o 
   9   2   5       84.45       77.47     10.26 o 
  10   2   5       14.48       26.54      7.67 o 
  -7   3   5        2.82        2.91      3.15 o 
  -6   3   5      374.00      379.34     16.20 o 
  -5   3   5      212.09      210.37     10.03 o 
  -4   3   5       17.66       17.42      3.91 o 
  -3   3   5        6.13        2.30      1.85 o 
  -2   3   5      374.83      373.23     10.69 o 
  -1   3   5      109.54      105.41      4.97 o 
   0   3   5      308.38      326.42      8.84 o 
   1   3   5     1131.93     1091.09     37.71 o 
   2   3   5       26.87       24.98      2.15 o 
   3   3   5        0.25        0.32      0.95 o 
   4   3   5        0.76        2.93      1.16 o 
   5   3   5      411.33      414.36      9.59 o 
   6   3   5        5.98        6.86      2.26 o 
   7   3   5      219.74      205.15      9.46 o 
   8   3   5      200.56      196.87     14.12 o 
   9   3   5        4.73        7.28      4.55 o 
  10   3   5       94.40       98.43     11.88 o 
  -7   4   5      133.30      170.23     15.69 o 
  -6   4   5       37.31       38.66      8.36 o 
  -5   4   5        2.11        3.42      3.37 o 
  -4   4   5       89.20       92.55      7.87 o 
  -3   4   5      263.98      252.80      9.67 o 
  -2   4   5       32.07       35.00      4.45 o 
  -1   4   5       61.17       59.35      3.31 o 
   0   4   5     1274.28     1298.07     49.75 o 
   1   4   5        1.99        8.75      5.07 o 
   2   4   5        0.91        1.11      0.80 o 
   3   4   5      413.11      432.57     11.05 o 
   4   4   5      210.99      227.62      6.76 o 
   5   4   5      114.94      110.71      5.14 o 
   6   4   5      308.99      298.26     21.97 o 
   7   4   5      218.33      233.09     10.21 o 
   8   4   5       14.87       14.39      3.62 o 
   9   4   5        3.05        2.58      2.49 o 
  10   4   5       10.67        8.06      5.52 o 
  -7   5   5        0.43       -2.49      3.47 o 
  -6   5   5       17.77       22.34      7.09 o 
  -4   5   5       40.11       39.59      7.82 o 
  -3   5   5       16.53       19.40      5.62 o 
  -2   5   5       20.18        9.97      4.06 o 
  -1   5   5     1285.53     1216.99     29.47 o 
   0   5   5       73.03       72.40      3.77 o 
   1   5   5       42.15       41.42      2.90 o 
   2   5   5      761.54      752.75     14.84 o 
   3   5   5     1230.34     1233.53     18.65 o 
   4   5   5        6.71        8.71      1.76 o 
   5   5   5       13.37       14.23      2.45 o 
   6   5   5      164.47      185.42      7.09 o 
   7   5   5       59.69       68.35      6.08 o 
   8   5   5        7.96        8.21      2.99 o 
   9   5   5       59.74       72.57      7.12 o 
  10   5   5       46.04       41.92      6.36 o 
  -6   6   5       86.74       88.46     12.46 o 
  -5   6   5       34.70       43.06      8.90 o 
  -4   6   5        3.66        0.10      3.08 o 
  -3   6   5       22.12       16.42      5.62 o 
  -2   6   5      105.23      101.17      9.97 o 
  -1   6   5        9.03        6.45      3.57 o 
   0   6   5      114.68      125.16      6.62 o 
   1   6   5      663.94      687.96     37.95 o 
   2   6   5      172.29      174.78      7.40 o 
   3   6   5       69.52       67.15      7.72 o 
   4   6   5      836.36      849.26     16.67 o 
   5   6   5       12.90       14.44      2.50 o 
   6   6   5      121.47      114.33      5.80 o 
   7   6   5        1.85        1.52      2.10 o 
   8   6   5       96.58      107.45      7.98 o 
   9   6   5        0.09        2.81      2.76 o 
  10   6   5        9.41       10.68      4.14 o 
  -5   7   5        2.07        5.67      4.84 o 
  -4   7   5       69.83       77.08     11.14 o 
  -3   7   5       13.42       12.61      5.82 o 
  -2   7   5      173.74      166.32     13.49 o 
  -1   7   5      366.20      344.91     17.84 o 
   0   7   5      273.41      258.89     24.32 o 
   1   7   5        0.91       -0.54      1.40 o 
   2   7   5       48.18       48.14      7.14 o 
   3   7   5      430.70      467.39     20.09 o 
   4   7   5        8.08        7.53      3.91 o 
   5   7   5        5.53        7.18      3.96 o 
   6   7   5      173.16      171.50     13.64 o 
   7   7   5       98.94      101.61     10.85 o 
   8   7   5       17.28       23.61      6.79 o 
   9   7   5       16.54       19.95      4.73 o 
  -4   8   5       19.25       28.59      8.16 o 
  -3   8   5        0.17        2.54      3.96 o 
  -2   8   5      147.29      143.35     13.49 o 
  -1   8   5      144.44      137.88     12.37 o 
   0   8   5       13.62       15.52      3.49 o 
   1   8   5       29.34       35.14      4.61 o 
   2   8   5       74.54       80.30      8.99 o 
   3   8   5       56.68       67.55      9.09 o 
   4   8   5        3.51       -0.34      3.08 o 
   5   8   5       32.44       30.84      7.28 o 
   6   8   5       22.44       22.24      6.84 o 
   7   8   5       12.74        8.06      4.55 o 
   8   8   5       30.14       28.25      7.77 o 
   9   8   5       16.30       19.16      7.28 o 
  -3   9   5      107.92      118.96     13.73 o 
  -2   9   5       62.93       68.67     10.61 o 
  -1   9   5       11.88       13.34      5.28 o 
   0   9   5       32.18       35.29      7.38 o 
   1   9   5      282.30      300.79     31.06 o 
   2   9   5       96.73       94.18     10.46 o 
   3   9   5        1.95        6.21      4.20 o 
   4   9   5      147.64      151.02     13.64 o 
   5   9   5       29.70       30.99      7.53 o 
   6   9   5        0.23       -0.98      3.47 o 
   7   9   5        1.11        2.00      3.71 o 
   8   9   5       74.25       62.66     10.95 o 
  -2  10   5        3.63        0.29      4.74 o 
  -1  10   5       54.15       51.17      9.63 o 
   0  10   5       12.11       12.46      5.47 o 
   1  10   5        4.73        9.97      4.89 o 
   2  10   5       16.99       16.81      6.21 o 
   3  10   5      236.87      250.63     17.64 o 
   4  10   5        0.19        1.37      4.01 o 
   5  10   5        2.97        1.17      3.91 o 
   6  10   5       68.77       66.37     11.14 o 
   7  10   5       17.94       13.78      6.45 o 
   1  11   5       18.28       22.87      7.18 o 
   2  11   5       86.09       82.40     11.58 o 
   3  11   5        0.98        3.13      3.96 o 
   4  11   5      100.82       95.40     12.66 o 
   5  11   5       39.66       34.21      9.34 o 
  -2 -10   6       11.85       14.22      6.60 o 
  -1 -10   6       25.44       30.20      8.80 o 
   0 -10   6        9.99       19.60      6.74 o 
   1 -10   6       15.79       15.10      6.94 o 
   2 -10   6       57.13       74.63     12.27 o 
  -4  -9   6       11.08        3.23      5.28 o 
  -3  -9   6       11.80       12.37      6.06 o 
  -2  -9   6      174.07      176.54     15.49 o 
  -1  -9   6        4.20        2.88      3.86 o 
   0  -9   6        0.74       -2.98      2.98 o 
   1  -9   6       24.95       34.16      8.41 o 
   2  -9   6        5.50        3.52      3.91 o 
   3  -9   6       19.93       21.70      7.09 o 
   4  -9   6        1.20        2.15      4.30 o 
  -3  -8   6       10.84       13.78      5.62 o 
  -2  -8   6        1.83        7.33      4.06 o 
  -1  -8   6        1.43       -0.88      3.32 o 
   0  -8   6      155.01      151.37     13.25 o 
   1  -8   6        0.10       -1.71      2.49 o 
   2  -8   6       25.90       23.12      6.74 o 
   3  -8   6       33.41       38.22      8.41 o 
   4  -8   6        6.66       14.96      6.01 o 
   5  -8   6        3.42        6.89      4.64 o 
   6  -8   6        4.54        7.23      5.28 o 
  -6  -7   6        0.29        3.91      3.67 o 
  -5  -7   6      129.50      121.55     11.78 o 
  -4  -7   6       83.60       85.24      9.58 o 
  -3  -7   6        2.44        1.08      3.52 o 
  -2  -7   6       68.76       61.73      8.75 o 
  -1  -7   6       63.52       66.42      8.94 o 
   0  -7   6       47.94       34.99      7.09 o 
   1  -7   6       87.49       84.94      9.68 o 
   2  -7   6       18.72       12.41      5.08 o 
   3  -7   6       80.75       84.94      9.92 o 
   4  -7   6       11.59       12.76      5.28 o 
   5  -7   6       49.37       52.74      9.14 o 
   6  -7   6        0.11        3.91      3.71 o 
   7  -7   6        5.03        5.82      4.55 o 
  -7  -6   6        0.08        0.05      3.76 o 
  -6  -6   6      114.03      120.14     12.56 o 
  -5  -6   6        0.14        3.47      2.98 o 
  -4  -6   6        0.45        0.39      2.49 o 
  -3  -6   6       93.80      110.69      7.08 o 
  -2  -6   6       86.51       93.98      6.43 o 
  -1  -6   6       51.64       57.10      6.60 o 
   0  -6   6       26.15       30.78      4.11 o 
   1  -6   6      175.96      160.18      8.04 o 
   2  -6   6      622.54      584.11     23.36 o 
   3  -6   6       13.22       11.39      4.50 o 
   4  -6   6      230.85      213.29     14.86 o 
   5  -6   6       99.31       96.14     10.56 o 
   6  -6   6        2.64       -0.83      3.08 o 
   7  -6   6       11.03       10.80      5.18 o 
  -7  -5   6      114.66      116.91     12.90 o 
  -6  -5   6        9.76       10.46      4.89 o 
  -5  -5   6       27.88       31.87      6.89 o 
  -4  -5   6      243.06      265.39     15.98 o 
  -3  -5   6       10.86       17.12      3.42 o 
  -2  -5   6       95.21       77.53      5.63 o 
  -1  -5   6       71.42       84.83      5.75 o 
   0  -5   6      140.25      148.87      7.50 o 
   1  -5   6        9.31        5.75      2.15 o 
   2  -5   6      328.14      293.38     10.42 o 
   3  -5   6      607.21      646.84     29.69 o 
   4  -5   6       23.27       23.97      3.86 o 
   5  -5   6        7.05        8.60      4.06 o 
   6  -5   6        0.23       -0.34      2.49 o 
   7  -5   6       54.74       56.06      8.94 o 
  -7  -4   6       31.00       38.12      8.55 o 
  -6  -4   6       33.88       33.28      7.62 o 
  -5  -4   6      211.84      191.05     14.22 o 
  -4  -4   6       32.83       31.52      6.60 o 
  -3  -4   6       39.76       40.13      6.65 o 
  -2  -4   6      232.28      228.52      8.90 o 
  -1  -4   6       24.05       23.67      3.40 o 
   0  -4   6       37.00       30.82      3.77 o 
   1  -4   6      244.30      264.19      9.43 o 
   2  -4   6      402.45      424.06     12.08 o 
   3  -4   6        6.36        7.16      3.62 o 
   4  -4   6       51.34       66.32      7.14 o 
   6  -4   6        2.22        9.48      4.06 o 
   7  -4   6        5.01        7.19      3.02 o 
   8  -4   6       10.10       11.81      3.06 o 
  -7  -3   6       65.40       76.59     10.95 o 
  -6  -3   6      110.64      124.44     12.07 o 
  -5  -3   6        2.67        0.20      2.64 o 
  -4  -3   6      394.96      401.12     19.06 o 
  -3  -3   6       50.90       48.48      7.14 o 
  -2  -3   6       10.01        8.52      2.17 o 
  -1  -3   6       19.52       16.66      2.88 o 
   0  -3   6      308.32      273.29     11.88 o 
   1  -3   6      251.17      230.45     11.97 o 
   2  -3   6        1.17        4.79      2.69 o 
   3  -3   6      327.85      314.41     14.32 o 
   4  -3   6      387.33      377.27     16.23 o 
   5  -3   6        0.22       -0.54      1.71 o 
   6  -3   6       17.56       22.52      3.97 o 
   7  -3   6       44.67       54.42      5.89 o 
   8  -3   6       15.90       23.89      4.76 o 
   9  -3   6        3.19        5.21      3.41 o 
  -7  -2   6        7.44        4.45      4.25 o 
  -6  -2   6        0.13        0.34      2.83 o 
  -5  -2   6       60.17       63.34      8.70 o 
  -4  -2   6       81.91       85.48      8.99 o 
  -3  -2   6       41.46       47.85      7.04 o 
  -2  -2   6      159.64      154.34      6.66 o 
  -1  -2   6      774.84      710.34     14.09 o 
   0  -2   6       20.24       13.34      3.86 o 
   1  -2   6       36.81       48.29      5.67 o 
   2  -2   6      361.18      349.99     14.56 o 
   3  -2   6     1099.00     1029.55     25.37 o 
   4  -2   6       21.27       14.86      4.15 o 
   5  -2   6       29.01       20.09      4.99 o 
   6  -2   6        7.18        7.82      2.56 o 
   7  -2   6       20.88       17.66      3.87 o 
   8  -2   6        0.32        1.15      2.33 o 
   9  -2   6        8.59        5.46      3.45 o 
  10  -2   6        4.47        6.67      4.12 o 
  -7  -1   6       56.29       75.95     10.90 o 
  -6  -1   6      315.09      332.64     19.50 o 
  -5  -1   6      354.40      349.46     18.67 o 
  -4  -1   6      140.85      129.76     11.05 o 
  -3  -1   6       51.78       44.67      6.79 o 
  -2  -1   6      328.61      325.70     15.30 o 
  -1  -1   6       43.43       43.50      6.01 o 
   0  -1   6      143.74      128.00      8.99 o 
   1  -1   6      792.85      813.38     21.70 o 
   2  -1   6        3.51        9.14      3.13 o 
   3  -1   6      158.35      170.48     10.36 o 
   4  -1   6      157.31      148.29     10.12 o 
   5  -1   6      507.68      496.95     16.96 o 
   6  -1   6      199.42      199.67      9.24 o 
   7  -1   6       34.09       34.95      5.30 o 
   8  -1   6      202.06      203.34     17.42 o 
   9  -1   6       21.97       20.53      3.85 o 
  10  -1   6       13.56        9.19      4.41 o 
  -7   0   6       88.01      105.81     11.97 o 
  -6   0   6       27.16       36.85      7.77 o 
  -5   0   6        0.56        2.54      3.03 o 
  -4   0   6      271.32      268.76     15.49 o 
  -3   0   6      458.57      438.02     18.47 o 
  -2   0   6       76.58       78.35      7.82 o 
  -1   0   6       72.09       69.70      7.14 o 
   0   0   6      193.89      176.59     10.36 o 
   1   0   6      328.35      311.19     13.39 o 
   2   0   6       16.27       23.41      4.40 o 
   3   0   6      934.82      912.11     23.46 o 
   4   0   6      143.34      151.12     10.07 o 
   5   0   6       92.83       97.15      6.20 o 
   6   0   6       11.10        7.58      2.41 o 
   7   0   6      140.46      158.97      8.81 o 
   8   0   6      111.12      106.81      6.38 o 
   9   0   6        0.34        0.98      3.03 o 
  10   0   6       27.78       41.40      9.24 o 
  -7   1   6        1.92        2.27      2.94 o 
  -6   1   6        6.98        5.87      3.00 o 
  -5   1   6      162.10      168.70     11.51 o 
  -4   1   6      110.69      106.03      7.16 o 
  -3   1   6      196.52      184.38     11.36 o 
  -2   1   6       43.10       39.46      4.25 o 
  -1   1   6      213.86      208.35      8.77 o 
   0   1   6       18.64       15.25      3.86 o 
   1   1   6        0.19        0.10      1.47 o 
   2   1   6       87.68       82.01      7.09 o 
   3   1   6      367.96      368.27     14.86 o 
   4   1   6      107.97      107.04      8.70 o 
   5   1   6        4.02        0.82      2.69 o 
   6   1   6       81.57       80.80      5.98 o 
   7   1   6        9.80       10.89      3.03 o 
   8   1   6       16.34       17.69      4.04 o 
   9   1   6        0.29        1.42      3.27 o 
  10   1   6       55.17       48.63      9.68 o 
  -7   2   6       19.09       19.68      4.75 o 
  -6   2   6      177.42      197.85     10.93 o 
  -5   2   6      250.16      250.10     12.83 o 
  -4   2   6       88.16       72.53      6.24 o 
  -3   2   6      758.53      746.55     17.17 o 
  -2   2   6       90.43       99.82      7.65 o 
  -1   2   6        0.26        0.22      1.22 o 
   0   2   6      108.66      119.61      6.01 o 
   1   2   6      287.34      284.85      8.63 o 
   2   2   6       47.69       56.55      6.01 o 
   3   2   6       57.31       66.27      6.94 o 
   4   2   6      489.27      510.60     18.28 o 
   5   2   6      633.14      622.19     31.26 o 
   6   2   6      523.07      482.49     14.03 o 
   7   2   6       88.35       91.62      6.74 o 
   8   2   6       68.79       75.41      9.14 o 
   9   2   6        0.10       -1.22      2.74 o 
  10   2   6        6.41        7.09      4.89 o 
  -7   3   6       65.93       74.19     11.78 o 
  -6   3   6        1.14        2.49      2.60 o 
  -5   3   6       78.04       77.58      6.83 o 
  -4   3   6      570.41      518.15     21.09 o 
  -3   3   6      190.73      204.69      9.29 o 
  -2   3   6      103.02       99.28      6.24 o 
  -1   3   6      307.51      284.21     10.80 o 
   0   3   6      384.50      378.94     14.33 o 
   1   3   6       30.85       25.82      2.53 o 
   2   3   6      187.00      178.24      5.58 o 
   3   3   6      996.14      994.08     17.37 o 
   4   3   6      704.56      723.44     15.56 o 
   5   3   6      321.31      310.80      8.79 o 
   6   3   6     1416.29     1348.30     19.15 o 
   7   3   6      134.27      138.32      6.72 o 
   8   3   6        0.11       -0.93      1.96 o 
   9   3   6        0.33        1.71      3.03 o 
  10   3   6       64.05       62.61     10.51 o 
  -6   4   6       28.65       45.65      9.63 o 
  -5   4   6      170.90      185.14     15.35 o 
  -4   4   6        2.84        4.89      3.86 o 
  -3   4   6       61.10       57.96      5.57 o 
  -2   4   6      132.26      130.17      7.22 o 
  -1   4   6      626.01      603.02     14.06 o 
   0   4   6      102.32       92.69      4.33 o 
   1   4   6       13.56       10.71      1.90 o 
   2   4   6      177.49      178.05      5.70 o 
   3   4   6      235.51      228.78      8.56 o 
   4   4   6      116.51      112.02      6.39 o 
   5   4   6       13.67       17.23      2.70 o 
   6   4   6       10.41       10.91      2.52 o 
   7   4   6       10.71       11.81      2.67 o 
   8   4   6       40.46       39.11      5.39 o 
   9   4   6       11.88       10.85      5.18 o 
  10   4   6        7.98        7.23      5.47 o 
  -6   5   6       26.96       25.42      8.31 o 
  -5   5   6       15.69       16.23      6.30 o 
  -4   5   6        4.19        1.22      3.76 o 
  -3   5   6       64.09       64.56      9.14 o 
  -2   5   6        4.92        4.30      3.32 o 
  -1   5   6      132.99      125.85     10.36 o 
   0   5   6       38.58       38.48      3.14 o 
   1   5   6      301.39      300.82     15.02 o 
   2   5   6       52.19       52.06      3.40 o 
   3   5   6      112.39      111.18     10.73 o 
   4   5   6      285.38      291.26     10.27 o 
   5   5   6       21.82       18.57      2.83 o 
   6   5   6      187.47      185.17      7.46 o 
   7   5   6        2.66        4.86      2.25 o 
   8   5   6       44.52       50.08      5.96 o 
   9   5   6        3.47        1.14      2.45 o 
  10   5   6        7.22       11.82      4.22 o 
  -5   6   6       49.07       47.26      9.92 o 
  -4   6   6      211.70      201.95     16.28 o 
  -3   6   6        7.25       -1.76      3.57 o 
  -2   6   6       18.97       18.62      5.82 o 
  -1   6   6       69.83       62.27      8.36 o 
   0   6   6      211.24      210.19     13.71 o 
   1   6   6      183.62      183.07      8.11 o 
   2   6   6      181.14      195.99     12.37 o 
   3   6   6      438.17      457.67     19.35 o 
   4   6   6        1.51        2.20      2.59 o 
   5   6   6       30.28       28.07      4.19 o 
   6   6   6      175.68      175.44      7.38 o 
   7   6   6       13.19       12.26      3.19 o 
   8   6   6        9.46        9.81      2.91 o 
   9   6   6        1.66        1.38      2.13 o 
  10   6   6       84.73       69.50      7.88 o 
  -4   7   6       42.62       43.69      9.63 o 
  -3   7   6       39.52       42.42      8.85 o 
  -2   7   6      353.07      357.23     19.99 o 
  -1   7   6        0.15        1.66      3.32 o 
   0   7   6      257.88      269.01     15.69 o 
   1   7   6      224.10      226.70      9.69 o 
   2   7   6      192.42      185.38     12.90 o 
   3   7   6        5.00        3.71      3.42 o 
   4   7   6       89.41      100.49     10.31 o 
   5   7   6       67.65       70.43      9.43 o 
   6   7   6       54.45       46.43      8.36 o 
   7   7   6        2.11       -0.24      3.57 o 
   8   7   6       29.77       31.18      7.92 o 
   9   7   6       17.72       15.84      6.45 o 
  -3   8   6       88.03       92.08     12.46 o 
  -2   8   6        5.60        7.33      5.03 o 
  -1   8   6       19.10       21.99      6.50 o 
   0   8   6      234.60      247.55     15.93 o 
   1   8   6        1.71        1.18      2.30 o 
   2   8   6        2.32        1.22      3.32 o 
   3   8   6       31.61       33.97      7.38 o 
   4   8   6      165.10      177.42     14.12 o 
   5   8   6        7.03        1.86      3.47 o 
   6   8   6        3.12        3.08      3.52 o 
   7   8   6       47.88       42.81      8.85 o 
   8   8   6       16.47       15.84      6.50 o 
  -2   9   6       14.30       12.71      6.55 o 
  -1   9   6       75.40       74.63     10.85 o 
   0   9   6        8.49        5.87      4.59 o 
   1   9   6       10.86       18.13      6.11 o 
   2   9   6      252.73      296.48     18.13 o 
   3   9   6       88.90      116.62     12.12 o 
   4   9   6       17.41       14.56      5.67 o 
   5   9   6       17.52       16.37      6.16 o 
   6   9   6      145.94      149.85     14.42 o 
   7   9   6       37.87       40.76      9.24 o 
   8   9   6        8.31        2.15      4.30 o 
  -1  10   6       39.18       48.44     10.02 o 
   0  10   6       24.48       19.79      7.18 o 
   2  10   6       14.98       21.16      7.04 o 
   3  10   6        1.76        1.96      4.35 o 
   4  10   6       45.25       48.19      9.38 o 
   5  10   6       41.56       39.25      9.34 o 
   6  10   6        4.25        2.83      4.11 o 
  -3  -9   7       31.75       37.73      9.04 o 
  -2  -9   7       11.68        9.34      5.96 o 
  -1  -9   7        1.08        1.17      4.06 o 
   0  -9   7       26.29       19.60      7.33 o 
   1  -9   7       19.58       21.21      7.14 o 
   2  -9   7        7.61        7.62      5.57 o 
   3  -9   7       26.57       21.80      7.48 o 
  -3  -8   7        1.89       -2.05      3.37 o 
  -2  -8   7       42.22       39.54      8.31 o 
  -1  -8   7       73.18       83.09     11.14 o 
   0  -8   7        0.76        0.39      3.23 o 
   1  -8   7       34.98       31.82      7.82 o 
   2  -8   7       48.07       34.21      8.55 o 
   3  -8   7        2.10        5.18      4.30 o 
   4  -8   7        0.73       -1.27      2.93 o 
   5  -8   7       62.59       63.59     11.05 o 
  -5  -7   7        5.35       11.39      5.23 o 
  -4  -7   7       14.71       13.64      5.23 o 
  -2  -7   7        1.38       -2.64      2.64 o 
  -1  -7   7        1.33        0.10      2.98 o 
   0  -7   7       56.99       59.92      9.24 o 
   1  -7   7       78.85       87.49     10.51 o 
   2  -7   7       50.14       34.99      7.87 o 
   3  -7   7       75.00       74.58     10.61 o 
   4  -7   7       46.28       53.76      9.53 o 
   5  -7   7       24.05       16.62      6.21 o 
   6  -7   7        0.06        1.76      3.76 o 
  -6  -6   7        0.16        2.35      4.01 o 
  -5  -6   7       16.56       16.32      5.82 o 
  -4  -6   7      161.20      189.15     14.61 o 
  -3  -6   7        2.62        2.93      3.13 o 
  -2  -6   7       51.43       48.94      5.41 o 
  -1  -6   7       62.11       69.06      5.92 o 
   0  -6   7       53.17       55.02      5.58 o 
   1  -6   7       12.65       21.94      4.11 o 
   2  -6   7      158.50      174.39     13.69 o 
   3  -6   7      103.74      113.34     11.34 o 
   4  -6   7       73.40       92.67     10.65 o 
   5  -6   7        2.91        3.37      3.47 o 
   6  -6   7       76.81       89.10     11.58 o 
   7  -6   7       47.20       37.63      8.60 o 
  -6  -5   7       77.47       78.10     11.05 o 
  -5  -5   7       86.16       91.15     10.61 o 
  -4  -5   7        2.39        5.62      4.01 o 
  -3  -5   7       37.26       44.18      7.53 o 
  -2  -5   7        2.01        1.96      1.95 o 
  -1  -5   7       81.47       65.59      6.38 o 
   0  -5   7       38.41       48.50      5.08 o 
   1  -5   7        3.92        2.91      2.19 o 
   2  -5   7        6.81        6.94      2.64 o 
   3  -5   7        6.03        8.02      3.00 o 
   4  -5   7      122.97      141.38      8.25 o 
   5  -5   7      142.08      151.34      8.77 o 
   6  -5   7        2.82        4.94      3.32 o 
   7  -5   7        1.56        1.61      3.37 o 
   8  -5   7       81.79       83.04     11.44 o 
  -6  -4   7        1.89        2.44      3.86 o 
  -5  -4   7        0.30        1.71      3.27 o 
  -4  -4   7      298.84      316.86     18.28 o 
  -3  -4   7      297.40      302.54     17.11 o 
  -2  -4   7        0.25        2.88      1.96 o 
  -1  -4   7       69.07       65.20      5.26 o 
   0  -4   7      213.77      199.42      8.86 o 
   1  -4   7       37.43       24.88      6.23 o 
   2  -4   7        5.05        9.10      2.78 o 
   3  -4   7       62.22       50.78      6.33 o 
   4  -4   7       27.70       23.02      5.52 o 
   5  -4   7        1.40        1.86      2.83 o 
   7  -4   7       15.74       19.65      6.06 o 
   8  -4   7        0.14        6.40      4.55 o 
  -6  -3   7        0.66        2.93      3.76 o 
  -5  -3   7      115.76      125.12     12.37 o 
  -4  -3   7       69.85       81.82      9.58 o 
  -3  -3   7        0.18        2.93      2.98 o 
  -2  -3   7       73.17       86.07      9.04 o 
  -1  -3   7      671.27      679.99     22.48 o 
   0  -3   7        5.23        4.78      2.09 o 
   1  -3   7       90.02       84.70      8.36 o 
   2  -3   7       38.58       39.25      6.30 o 
   3  -3   7      511.12      462.65     18.67 o 
   4  -3   7       28.81       21.85      5.28 o 
   5  -3   7       92.49       83.72      8.85 o 
   7  -3   7        0.11        2.25      3.27 o 
   8  -3   7       54.13       53.86      9.58 o 
   9  -3   7        1.89       -2.06      2.91 o 
  -6  -2   7       71.55       58.89      9.82 o 
  -5  -2   7       10.95       12.51      5.18 o 
  -4  -2   7        5.47        0.54      2.54 o 
  -3  -2   7        9.62       16.18      5.18 o 
  -2  -2   7      551.44      571.99     21.90 o 
  -1  -2   7        1.48        0.82      1.26 o 
   0  -2   7        1.31        0.44      2.15 o 
   1  -2   7      245.75      276.93     14.17 o 
   2  -2   7      110.11      139.98     10.26 o 
   3  -2   7        2.01        1.66      2.20 o 
   4  -2   7      300.10      311.38     15.64 o 
   5  -2   7      201.51      207.62     13.34 o 
   6  -2   7        0.14        1.17      2.44 o 
   7  -2   7        0.12        0.01      2.74 o 
   8  -2   7      115.57      111.71     11.68 o 
   9  -2   7        0.65       -1.33      2.70 o 
  -6  -1   7       11.30       11.78      5.57 o 
  -5  -1   7       74.58       61.78      9.48 o 
  -4  -1   7       94.87       89.05      9.87 o 
  -3  -1   7      140.21      134.80     11.49 o 
  -2  -1   7      342.06      326.09     16.67 o 
  -1  -1   7      138.02      131.57     10.41 o 
   0  -1   7      295.00      292.86     14.66 o 
   1  -1   7      139.05      125.22      9.63 o 
   2  -1   7      167.13      172.09     11.09 o 
   3  -1   7      379.42      398.09     17.01 o 
   4  -1   7      117.28      136.12     10.41 o 
   5  -1   7      118.09      134.21     10.85 o 
   6  -1   7       45.80       44.33      7.23 o 
   7  -1   7      229.78      240.82     11.26 o 
   8  -1   7        2.30        5.30      2.87 o 
   9  -1   7        0.08       -0.18      2.55 o 
  -6   0   7       23.30       22.73      6.84 o 
  -5   0   7      394.87      425.26     21.85 o 
  -4   0   7       15.71       13.64      5.08 o 
  -3   0   7      246.72      235.19     14.66 o 
  -2   0   7     1129.54     1092.55     29.67 o 
  -1   0   7       74.06       79.67      8.31 o 
   0   0   7        2.27        2.39      2.54 o 
   1   0   7        9.02        3.91      2.88 o 
   2   0   7      468.35      476.73     18.18 o 
   3   0   7       54.94       58.01      6.89 o 
   5   0   7       33.95       40.03      6.74 o 
   6   0   7       33.32       35.98      4.79 o 
   7   0   7       39.58       39.01      6.18 o 
   8   0   7      111.79      124.02      8.60 o 
   9   0   7       22.32       19.00      4.77 o 
  -6   1   7       14.91       18.23      6.21 o 
  -5   1   7       10.04       14.74      4.02 o 
  -4   1   7        0.39        1.19      2.03 o 
  -3   1   7      381.85      389.31     20.43 o 
  -2   1   7        0.91       -0.88      2.64 o 
  -1   1   7      261.50      258.55     14.08 o 
   0   1   7      576.95      559.62     19.84 o 
   1   1   7       25.92       23.31      4.94 o 
   2   1   7        1.25        1.37      2.10 o 
   3   1   7      104.45      113.44      9.34 o 
   4   1   7     1024.76     1065.72     28.20 o 
   5   1   7       37.02       35.58      6.35 o 
   6   1   7       95.45       95.36      6.78 o 
   7   1   7       55.59       57.97      6.12 o 
   8   1   7       16.52       19.17      4.27 o 
   9   1   7        0.23        1.70      2.74 o 
  -6   2   7       19.02       33.07      5.83 o 
  -5   2   7       16.76       13.64      4.03 o 
  -4   2   7      141.70      151.73      9.11 o 
  -3   2   7       27.39       25.95      4.40 o 
  -2   2   7       42.13       39.31      4.84 o 
  -1   2   7      802.30      758.15     39.22 o 
   0   2   7       11.92       11.07      2.69 o 
   1   2   7        4.03        4.74      3.03 o 
   2   2   7        4.62        2.98      2.59 o 
   3   2   7      493.49      471.69     18.18 o 
   4   2   7      166.36      167.01     11.44 o 
   5   2   7       13.78       12.95      4.74 o 
   6   2   7      176.52      183.43      9.28 o 
   7   2   7      111.13      110.84      9.19 o 
   8   2   7        3.31        1.21      3.59 o 
   9   2   7        1.33        0.43      2.68 o 
  -6   3   7       64.65       72.99      7.83 o 
  -5   3   7      142.02      147.60      9.51 o 
  -4   3   7        0.09        1.98      2.37 o 
  -3   3   7        3.60        5.93      2.67 o 
  -2   3   7      355.11      364.95     12.42 o 
  -1   3   7       48.53       46.18      4.84 o 
   0   3   7        8.38        8.13      3.52 o 
   1   3   7        1.82        2.33      1.67 o 
   2   3   7      729.23      735.34     15.57 o 
   3   3   7        2.40        1.85      1.45 o 
   4   3   7       52.93       58.94      5.06 o 
   5   3   7      378.65      373.31     12.53 o 
   6   3   7      550.36      532.75     15.48 o 
   7   3   7       13.63       16.96      4.01 o 
   8   3   7      139.98      152.34      9.60 o 
   9   3   7        5.04        2.34      3.20 o 
  -6   4   7       12.82       17.40      7.48 o 
  -5   4   7        1.14       -1.17      3.23 o 
  -4   4   7      112.55      118.72     12.66 o 
  -3   4   7      124.59      128.53      8.24 o 
  -2   4   7      118.03      107.58      7.18 o 
  -1   4   7       43.14       41.07      4.91 o 
   0   4   7      101.12       98.05      8.76 o 
   1   4   7       41.18       37.68      3.28 o 
   2   4   7      143.40      149.38      5.74 o 
   3   4   7      177.63      175.85      8.14 o 
   4   4   7       67.44       78.38      5.82 o 
   5   4   7        5.29        7.88      2.78 o 
   6   4   7       11.47        7.29      2.37 o 
   7   4   7      149.68      155.84      7.49 o 
   8   4   7       76.85       74.39      7.36 o 
   9   4   7       18.75       15.29      4.47 o 
  -5   5   7      148.63      175.95     16.18 o 
  -4   5   7       13.98       16.03      6.45 o 
  -3   5   7        6.15        7.14      4.69 o 
  -2   5   7      219.81      240.17     16.03 o 
  -1   5   7      194.70      203.66     13.88 o 
   0   5   7       65.97       71.90      8.26 o 
   1   5   7       10.58        7.23      1.96 o 
   2   5   7      407.55      417.53     12.14 o 
   3   5   7        0.58        0.36      1.65 o 
   4   5   7        1.79        0.00      1.69 o 
   5   5   7       23.15       23.23      4.08 o 
   6   5   7      119.50      121.40      7.89 o 
   7   5   7        1.67        2.52      1.93 o 
   8   5   7       14.44       10.24      2.98 o 
   9   5   7        5.67        7.14      3.01 o 
  -4   6   7        0.52        1.47      4.01 o 
  -3   6   7      122.15      116.66     12.56 o 
  -2   6   7      274.84      274.24     17.60 o 
  -1   6   7        8.04        8.31      4.35 o 
   0   6   7        2.52        0.24      2.93 o 
   1   6   7      332.40      355.07     25.37 o 
   2   6   7       66.69       61.44      8.02 o 
   3   6   7        0.41        0.15      2.54 o 
   4   6   7      195.88      213.44     14.42 o 
   5   6   7      263.46      271.82     11.19 o 
   6   6   7       10.91        6.17      2.88 o 
   7   6   7      109.52      103.28      6.38 o 
   8   6   7       51.53       49.48      5.26 o 
   9   6   7        1.34        0.32      2.55 o 
  -4   7   7       33.09       28.30      8.75 o 
  -3   7   7       49.54       58.06     10.41 o 
  -2   7   7        8.49        9.82      5.28 o 
  -1   7   7        1.86        0.10      3.47 o 
   0   7   7      407.30      415.63     20.23 o 
   1   7   7      104.45      107.69      7.15 o 
   2   7   7       76.58       70.72      8.60 o 
   3   7   7      239.40      250.63     15.69 o 
   4   7   7       71.30       88.90      9.92 o 
   5   7   7        1.54        2.35      3.13 o 
   6   7   7      225.53      198.63     15.44 o 
   7   7   7      160.53      167.89     14.76 o 
   8   7   7        7.66        6.94      5.28 o 
   9   7   7        1.44        3.27      4.69 o 
  -3   8   7        4.76        8.75      5.82 o 
  -2   8   7       91.94       76.00     11.63 o 
  -1   8   7       40.37       40.86      8.65 o 
   0   8   7       13.63       21.07      6.50 o 
   2   8   7        8.02        9.97      4.59 o 
   3   8   7        1.10        1.61      3.37 o 
   4   8   7        0.63        0.68      2.74 o 
   5   8   7       57.73       56.11      9.29 o 
   6   8   7       10.79       18.23      6.21 o 
   7   8   7       53.03       50.24      9.92 o 
   8   8   7        1.55        2.35      3.91 o 
  -1   9   7        1.46        2.98      4.69 o 
   0   9   7       71.26       74.00     10.70 o 
   2   9   7       81.94       76.20     10.31 o 
   3   9   7        0.17        3.42      3.86 o 
   4   9   7        0.89        4.11      3.76 o 
   5   9   7       20.68       18.72      6.35 o 
   6   9   7        7.04        3.62      4.25 o 
   7   9   7       45.69       57.53     10.75 o 
   2  10   7       33.06       31.96      8.11 o 
   3  10   7       59.34       56.26     10.12 o 
   4  10   7       21.94       30.45      8.26 o 
   5  10   7        2.56        7.04      5.08 o 
  -2  -8   8        0.16       -1.08      3.71 o 
  -1  -8   8       31.91       33.67      8.31 o 
   0  -8   8      134.99      144.43     14.37 o 
   1  -8   8        4.71        8.90      5.57 o 
   2  -8   8        6.29        1.96      4.25 o 
   3  -8   8        2.92        5.62      4.25 o 
   4  -8   8        9.42        9.68      6.06 o 
  -2  -7   8        0.22       -1.17      3.52 o 
  -1  -7   8       83.99       67.40     10.02 o 
   0  -7   8        1.06       -0.29      3.18 o 
   1  -7   8        6.07        6.21      4.25 o 
   2  -7   8       39.39       35.04      8.26 o 
   3  -7   8        0.80       -1.42      3.03 o 
   4  -7   8       20.29       28.15      7.67 o 
   5  -7   8        0.94       -2.10      3.42 o 
  -5  -6   8       28.23       39.10      8.94 o 
  -4  -6   8        0.05       -3.27      3.27 o 
  -3  -6   8       78.61       75.71     10.21 o 
  -2  -6   8       70.61       70.48      6.68 o 
  -1  -6   8       20.48       15.28      4.30 o 
   0  -6   8       20.38       20.16      4.35 o 
   1  -6   8      111.46      105.36      7.63 o 
   2  -6   8        4.68        3.67      3.86 o 
   3  -6   8       46.12       35.83      8.11 o 
   4  -6   8        0.26        2.44      3.42 o 
   5  -6   8       44.03       28.35      7.97 o 
   6  -6   8       27.06       27.42      7.72 o 
  -5  -5   8        4.39        2.20      4.06 o 
  -4  -5   8      128.87      133.82     13.15 o 
  -3  -5   8        0.11        4.94      3.91 o 
  -2  -5   8        3.76        2.00      3.18 o 
  -1  -5   8      116.93      132.43      8.22 o 
   0  -5   8      107.97      113.34      7.53 o 
   1  -5   8        1.10       -0.31      1.77 o 
   2  -5   8        7.36        8.44      3.98 o 
   3  -5   8       56.72       42.99      5.53 o 
   4  -5   8      297.44      284.63     14.00 o 
   5  -5   8        6.46        8.40      3.36 o 
   6  -5   8       81.01       90.76     11.09 o 
   7  -5   8       21.74       23.66      7.28 o 
  -5  -4   8      185.00      219.89     17.30 o 
  -4  -4   8       10.83       11.34      5.28 o 
  -3  -4   8        0.54       -0.54      2.88 o 
  -2  -4   8      237.89      234.89     15.54 o 
  -1  -4   8       48.52       70.43      6.18 o 
   0  -4   8        5.30        1.77      2.57 o 
   1  -4   8       43.25       47.89      9.82 o 
   2  -4   8       57.71       72.13      5.96 o 
   3  -4   8       10.79        7.29      2.90 o 
   4  -4   8      193.72      191.10     13.64 o 
   5  -4   8      226.67      239.29     15.59 o 
   6  -4   8        6.02        0.88      3.42 o 
   7  -4   8        1.32        4.55      4.06 o 
   8  -4   8       17.25       14.03      6.50 o 
  -5  -3   8        3.92        4.06      3.86 o 
  -4  -3   8        6.25        8.94      4.55 o 
  -3  -3   8      224.67      228.00     15.74 o 
  -2  -3   8       31.10       24.63      6.21 o 
  -1  -3   8       25.14       23.55      3.94 o 
   0  -3   8      436.28      437.32     13.51 o 
   1  -3   8       27.81       26.15      4.08 o 
   2  -3   8       17.61       19.84      5.47 o 
   3  -3   8       17.72       25.46      5.96 o 
   4  -3   8      349.01      405.13     19.35 o 
   5  -3   8        3.03        5.52      3.76 o 
   6  -3   8        2.23        2.35      3.37 o 
   7  -3   8      106.03      127.08     12.32 o 
  -5  -2   8      115.95      121.89     13.00 o 
  -4  -2   8       41.25       30.64      7.28 o 
  -3  -2   8        0.79        3.67      3.42 o 
  -2  -2   8       84.89       80.40      9.38 o 
  -1  -2   8       52.58       59.92      8.16 o 
   0  -2   8      353.72      364.02     17.84 o 
   1  -2   8       19.95       18.43      5.23 o 
   2  -2   8      101.82      102.49      9.73 o 
   3  -2   8       37.05       28.35      6.06 o 
   4  -2   8       70.78       69.94      8.21 o 
   5  -2   8        1.16        4.40      3.32 o 
   6  -2   8       78.25       92.37     10.26 o 
   8  -2   8       28.95       37.24      8.46 o 
   9  -2   8       14.70       12.17      6.55 o 
  -6  -1   8        3.67        2.59      4.84 o 
  -5  -1   8       88.81      102.59     11.73 o 
  -4  -1   8       26.56       31.92      7.48 o 
  -3  -1   8       39.35       39.64      7.67 o 
  -2  -1   8        0.32       -1.56      3.08 o 
  -1  -1   8      310.68      288.07     16.23 o 
   0  -1   8        2.36        4.25      2.93 o 
   1  -1   8       80.81       73.07      8.31 o 
   2  -1   8       74.81       55.08      7.53 o 
   3  -1   8       78.42       97.85      9.38 o 
   4  -1   8      276.78      253.42     15.05 o 
   5  -1   8       26.13       29.33      6.55 o 
   6  -1   8       27.88       25.37      6.26 o 
   7  -1   8       60.84       59.48      9.29 o 
   8  -1   8        2.00        4.15      4.06 o 
   9  -1   8       32.25       28.13      5.84 o 
  -6   0   8       56.42       57.43     10.70 o 
  -5   0   8       31.74       45.50      8.99 o 
  -4   0   8      160.76      145.31     13.20 o 
  -3   0   8      284.19      277.27     17.06 o 
  -2   0   8       41.78       38.42      7.18 o 
  -1   0   8       26.09       21.99      5.82 o 
   0   0   8      431.30      425.60     19.01 o 
   1   0   8        3.54        7.77      3.76 o 
   2   0   8       14.95       13.83      4.74 o 
   3   0   8      182.96      205.32     13.29 o 
   4   0   8       34.65       34.16      6.35 o 
   5   0   8       58.85       55.33      7.97 o 
   6   0   8       90.75       85.78      9.78 o 
   7   0   8      150.19      154.98     13.44 o 
   8   0   8      130.66      118.58      8.80 o 
   9   0   8        0.73       -0.73      2.88 o 
  -6   1   8        4.16        7.38      5.67 o 
  -5   1   8       99.91      121.45     12.90 o 
  -4   1   8       34.23       35.29      7.67 o 
  -3   1   8       91.40       98.53     10.75 o 
  -2   1   8      111.63       99.80     10.41 o 
  -1   1   8      946.79      888.45     27.71 o 
   0   1   8      154.32      166.03     11.93 o 
   1   1   8        1.06        2.54      2.83 o 
   2   1   8      264.23      255.23     14.52 o 
   3   1   8      228.37      229.96     13.98 o 
   4   1   8        3.62       11.34      4.55 o 
   5   1   8       34.50       46.33      7.58 o 
   6   1   8      112.79       99.80     10.36 o 
   7   1   8       45.54       44.33      8.16 o 
   8   1   8        0.32       -0.44      1.98 o 
   9   1   8       56.17       52.72      9.58 o 
  -6   2   8       35.34       40.13      9.58 o 
  -5   2   8        0.85        0.28      2.71 o 
  -4   2   8        2.32        3.11      2.94 o 
  -3   2   8        9.84       10.00      3.57 o 
  -2   2   8      363.11      361.85     13.25 o 
  -1   2   8       86.58       85.78      9.29 o 
   0   2   8       14.15       12.51      4.40 o 
   1   2   8      105.13      100.54      9.53 o 
   2   2   8       26.72       23.90      5.57 o 
   3   2   8        0.18        2.49      2.83 o 
   4   2   8        0.79       -1.37      2.44 o 
   5   2   8       94.84       95.36      9.92 o 
   6   2   8       28.83       21.31      6.01 o 
   7   2   8        0.58        3.62      3.67 o 
   8   2   8      140.43      152.71      9.85 o 
   9   2   8        9.22        4.06      3.72 o 
  -5   3   8        6.70        9.29      3.74 o 
  -4   3   8       98.52      111.36      8.57 o 
  -3   3   8       44.34       40.36      5.63 o 
  -2   3   8        0.08        0.20      2.16 o 
  -1   3   8      208.47      198.51     10.09 o 
   0   3   8      269.85      260.70     10.44 o 
   1   3   8        4.21        5.08      3.23 o 
   2   3   8       42.58       35.19      6.26 o 
   3   3   8      109.27      115.49      9.97 o 
   4   3   8        9.02       13.88      4.74 o 
   5   3   8        3.19        0.73      2.59 o 
   6   3   8        2.76        4.64      3.81 o 
   7   3   8      505.49      515.44     23.80 o 
   8   3   8       38.80       27.07      5.29 o 
   9   3   8       13.85        9.77      4.08 o 
  -5   4   8       93.45       97.60     13.39 o 
  -4   4   8        0.16        0.34      4.11 o 
  -3   4   8        1.17        0.44      3.62 o 
  -2   4   8      689.73      689.08     18.43 o 
  -1   4   8       82.66       82.71      6.59 o 
   0   4   8        8.16        7.08      2.82 o 
   1   4   8       25.77       22.02      3.74 o 
   2   4   8      249.58      249.68     11.29 o 
   3   4   8        1.54        2.99      2.20 o 
   4   4   8        1.61        2.48      2.02 o 
   5   4   8      114.30      114.49      7.69 o 
   6   4   8       30.12       30.29      5.01 o 
   7   4   8        0.50        1.12      3.67 o 
   8   4   8      316.11      266.45     12.87 o 
   9   4   8       23.41       24.12      5.85 o 
  -4   5   8        0.77        3.57      4.94 o 
  -3   5   8       54.07       61.09     10.31 o 
  -2   5   8       24.32       32.60      7.87 o 
  -1   5   8        3.32        5.82      4.01 o 
   0   5   8      349.51      360.99     18.28 o 
   1   5   8      178.76      199.86     13.39 o 
   2   5   8        2.67        2.58      2.12 o 
   3   5   8       14.35       21.10      3.90 o 
   4   5   8       30.71       34.69      4.79 o 
   5   5   8       12.74       14.61      3.66 o 
   6   5   8        1.78        3.01      2.48 o 
   7   5   8      151.14      170.03     10.18 o 
   8   5   8        6.67        3.72      2.56 o 
   9   5   8        1.95       -1.88      3.50 o 
  -3   6   8        0.17        0.39      4.45 o 
  -2   6   8        0.18       -1.22      3.81 o 
  -1   6   8       50.22       38.66      8.16 o 
   0   6   8       36.99       35.04      7.43 o 
   1   6   8       11.54        8.16      4.55 o 
   2   6   8        0.16        0.00      2.74 o 
   3   6   8      377.63      407.03     19.79 o 
   4   6   8        3.10       -0.59      2.74 o 
   5   6   8        1.60        2.49      3.27 o 
   6   6   8       66.18       65.70      6.75 o 
   7   6   8      163.94      174.49     10.49 o 
   8   6   8        6.89        4.53      3.27 o 
   9   6   8        3.18        7.28      3.45 o 
  -2   7   8      159.23      178.69     16.08 o 
  -1   7   8       43.14       51.32      9.19 o 
   0   7   8        0.60        5.23      4.25 o 
   2   7   8      360.96      387.09     19.55 o 
   3   7   8       22.44       28.05      6.94 o 
   4   7   8        0.92        0.54      2.98 o 
   5   7   8       86.48       77.96     10.65 o 
   6   7   8       17.33       16.57      6.26 o 
   7   7   8       51.19       34.95      8.75 o 
   8   7   8        3.98        3.67      4.74 o 
  -1   8   8       28.51       22.14      7.72 o 
   0   8   8       87.09       96.43     11.58 o 
   2   8   8       65.26       69.94      9.78 o 
   3   8   8       86.14       86.90     10.70 o 
   4   8   8        6.99        3.67      3.91 o 
   5   8   8        7.54        6.99      4.55 o 
   6   8   8       25.01       20.19      6.70 o 
   7   8   8       13.66       15.00      6.65 o 
   3   9   8        8.35       13.00      5.67 o 
   4   9   8       35.39       46.58      9.29 o 
   5   9   8        4.10        2.15      3.86 o 
   6   9   8       53.54       73.36     11.63 o 
   1  -8   9        3.85        2.98      5.18 o 
  -1  -7   9        0.95        0.68      3.96 o 
   0  -7   9       38.65       50.00      9.82 o 
   1  -7   9       84.71       79.76     11.53 o 
   2  -7   9        0.42       -3.03      3.03 o 
   3  -7   9       13.18       11.19      6.21 o 
   4  -7   9       22.99       16.47      6.70 o 
  -3  -6   9       11.92       14.76      6.01 o 
  -2  -6   9        3.79        5.33      4.11 o 
  -1  -6   9       61.52       69.51      7.08 o 
   0  -6   9       23.51       33.53      6.06 o 
   1  -6   9        1.74        2.47      2.63 o 
   2  -6   9       36.33       42.96      8.94 o 
   3  -6   9       46.60       52.05      9.82 o 
   4  -6   9       17.18       15.25      6.40 o 
   5  -6   9       40.66       31.57      8.70 o 
  -4  -5   9        2.65        1.42      4.11 o 
  -3  -5   9        1.22        3.18      4.06 o 
  -2  -5   9      127.48      141.35     13.34 o 
  -1  -5   9        1.23       -0.80      2.30 o 
   0  -5   9      130.18      129.82      8.60 o 
   1  -5   9       10.15       14.30      3.92 o 
   2  -5   9      106.36      130.00      9.85 o 
   3  -5   9        0.06        0.76      2.14 o 
   4  -5   9      111.59      119.87     11.88 o 
   5  -5   9       33.77       48.77      6.49 o 
   6  -5   9        3.76        7.92      4.20 o 
  -4  -4   9       17.96       18.28      6.99 o 
  -3  -4   9      111.29       91.05     11.24 o 
  -2  -4   9       20.91       21.46      6.26 o 
  -1  -4   9        0.73        0.29      2.93 o 
   0  -4   9       71.72       63.53      6.35 o 
   1  -4   9       30.71       32.52      5.08 o 
   2  -4   9        0.66        0.04      2.16 o 
   3  -4   9        6.38        2.10      2.57 o 
   4  -4   9       18.72       19.40      6.01 o 
   5  -4   9        1.36        3.03      3.86 o 
   6  -4   9        1.74        1.71      4.06 o 
   7  -4   9       84.36       85.63     11.73 o 
  -4  -3   9        5.35        7.28      4.89 o 
  -3  -3   9        1.43        0.34      3.52 o 
  -2  -3   9       38.10       43.89      8.36 o 
  -1  -3   9      299.96      277.95     17.35 o 
   0  -3   9       50.45       49.07      5.63 o 
   1  -3   9        0.48       -1.43      1.89 o 
   2  -3   9      173.33      163.00     13.05 o 
   3  -3   9       37.96       29.47      6.84 o 
   4  -3   9       42.77       33.92      7.33 o 
   5  -3   9       18.35       21.11      6.45 o 
   6  -3   9        3.00       -0.59      2.83 o 
   7  -3   9        4.39        1.56      3.96 o 
   8  -3   9       10.23        7.48      5.82 o 
  -4  -2   9        2.55        2.98      3.81 o 
  -3  -2   9       17.94       17.16      5.91 o 
  -2  -2   9       13.83       16.62      5.82 o 
  -1  -2   9       17.82       19.35      5.82 o 
   0  -2   9       36.74       47.31      8.06 o 
   1  -2   9      285.54      291.88     17.06 o 
   2  -2   9       10.56        8.02      4.15 o 
   3  -2   9       72.60       62.76      8.85 o 
   4  -2   9       26.91       33.82      7.28 o 
   5  -2   9       75.20       66.96      9.53 o 
   6  -2   9       11.03        1.81      3.47 o 
   7  -2   9       16.82       15.74      5.87 o 
  -4  -1   9      150.57      144.43     14.08 o 
  -3  -1   9       15.58       16.37      5.96 o 
  -2  -1   9        1.14        3.81      4.01 o 
  -1  -1   9        6.84        6.89      4.20 o 
   0  -1   9      405.01      387.82     19.75 o 
   1  -1   9        0.21        3.52      3.57 o 
   2  -1   9        1.25        0.83      2.83 o 
   3  -1   9      287.71      318.76     17.79 o 
   4  -1   9       54.44       50.88      8.26 o 
   5  -1   9       26.16       16.76      5.82 o 
   7  -1   9       50.93       46.72      9.14 o 
   8  -1   9        3.92        1.96      4.20 o 
  -4   0   9        5.00        6.40      4.74 o 
  -3   0   9       44.73       49.36      9.19 o 
  -2   0   9      143.75      148.29     13.29 o 
  -1   0   9      105.36       84.90      9.87 o 
   0   0   9      152.44      144.57     12.22 o 
   1   0   9       26.01       22.48      6.06 o 
   2   0   9      253.93      261.34     16.03 o 
   3   0   9       19.52       26.29      6.35 o 
   4   0   9      160.47      133.72     11.97 o 
   5   0   9      149.61      160.75     13.29 o 
   6   0   9        3.33       10.85      4.84 o 
   7   0   9       33.70       32.89      7.72 o 
   8   0   9       25.67       31.87      8.16 o 
  -4   1   9       10.60        9.87      5.62 o 
  -3   1   9       55.25       58.06      9.63 o 
  -2   1   9      112.93      134.31     12.51 o 
  -1   1   9       16.25       11.09      5.23 o 
   0   1   9      586.14      567.64     23.41 o 
   1   1   9       73.12       79.18      9.43 o 
   2   1   9        9.53        5.87      4.15 o 
   3   1   9       63.22       59.87      8.50 o 
   4   1   9      117.01      121.94     11.53 o 
   5   1   9        3.94       -0.20      2.83 o 
   6   1   9       27.12       26.25      7.09 o 
   7   1   9       43.83       55.62      9.53 o 
   8   1   9       19.49       25.37      7.48 o 
  -4   2   9       29.37       27.03      7.92 o 
  -3   2   9        3.26        5.03      3.96 o 
  -2   2   9        0.30        0.59      3.52 o 
  -1   2   9       48.63       63.10      9.09 o 
   0   2   9       34.01       35.24      7.23 o 
   1   2   9       39.64       36.90      7.14 o 
   2   2   9      207.02      200.53     14.03 o 
   3   2   9      127.07      116.37     10.75 o 
   4   2   9        1.81       -0.49      3.32 o 
   5   2   9       13.43        5.13      4.11 o 
   6   2   9       27.09       30.94      7.23 o 
   7   2   9       21.06       23.51      6.94 o 
   8   2   9       27.77       18.47      7.18 o 
  -4   3   9       10.80        6.61      3.89 o 
  -3   3   9        1.78        2.32      2.96 o 
  -2   3   9      118.66      119.87      8.67 o 
  -1   3   9       26.19       30.94      6.99 o 
   0   3   9       11.21       12.22      4.79 o 
   1   3   9      212.45      207.33     14.22 o 
   2   3   9       35.32       45.21      7.67 o 
   3   3   9       93.28       98.58     10.12 o 
   4   3   9        0.97       -0.44      3.03 o 
   5   3   9       63.19       60.17      8.85 o 
   6   3   9        0.54        0.20      3.42 o 
   7   3   9       30.46       28.89      7.62 o 
   8   3   9        2.52        4.74      5.13 o 
  -4   4   9       34.50       29.33      9.09 o 
  -3   4   9       94.33       97.60     12.95 o 
  -2   4   9        3.23        1.91      2.85 o 
  -1   4   9        0.90       -0.92      2.36 o 
   0   4   9      184.09      197.05     10.02 o 
   1   4   9       26.35       25.37      6.40 o 
   2   4   9        2.03        4.94      3.81 o 
   3   4   9      109.13      113.24     10.95 o 
   4   4   9      274.57      301.61     17.25 o 
   5   4   9        7.63        6.16      4.30 o 
   6   4   9        0.31        0.64      3.47 o 
   7   4   9      211.49      220.77     16.67 o 
   8   4   9       76.36       62.22     10.80 o 
  -3   5   9       12.13       11.78      6.74 o 
  -2   5   9        6.20        6.55      4.89 o 
  -1   5   9      187.13      195.65     15.44 o 
   0   5   9        6.98        3.71      4.25 o 
   1   5   9        1.08        1.03      3.62 o 
   2   5   9       94.91      109.53      7.50 o 
   3   5   9       91.30       92.96      7.04 o 
   4   5   9      100.24      103.89      7.64 o 
   5   5   9        4.22        2.74      2.68 o 
   6   5   9       64.49       61.80      6.86 o 
   7   5   9        5.10        8.11      5.18 o 
   8   5   9       13.24        9.34      6.60 o 
  -2   6   9       10.80        7.62      5.52 o 
  -1   6   9        4.76        6.35      5.38 o 
   0   6   9        4.30        1.76      4.35 o 
   2   6   9      103.17      105.57     10.90 o 
   3   6   9       11.37       16.23      5.77 o 
   4   6   9       33.96       36.95      7.87 o 
   5   6   9        0.41        0.05      3.27 o 
   6   6   9       11.98       20.63      6.50 o 
   7   6   9        2.24        3.54      2.94 o 
   8   6   9       30.92       35.61      6.62 o 
  -1   7   9       77.82       82.01     11.97 o 
   3   7   9      240.20      273.51     17.94 o 
   4   7   9        5.89        8.16      5.13 o 
   5   7   9        0.28        2.59      3.86 o 
   6   7   9       62.00       62.80     10.70 o 
   7   7   9       24.93       20.72      7.53 o 
   3   8   9        0.07        1.32      4.06 o 
   4   8   9        4.06        2.74      3.71 o 
   5   8   9       83.57       78.88     11.83 o 
   6   8   9       27.06       36.46      9.29 o 
  -1  -6  10        0.04        2.30      4.40 o 
   0  -6  10        0.54        1.16      3.20 o 
   1  -6  10       24.36       23.01      5.11 o 
   2  -6  10        4.26        7.04      5.33 o 
   3  -6  10        0.09       -0.59      3.32 o 
   4  -6  10       62.30       71.85     11.97 o 
  -2  -5  10       15.09       26.49      7.82 o 
  -1  -5  10       40.46       30.40      7.97 o 
   0  -5  10       61.07       58.49      8.46 o 
   1  -5  10        9.33        9.77      3.67 o 
   2  -5  10        4.42        3.10      3.27 o 
   3  -5  10       62.12       66.89      7.52 o 
   4  -5  10       43.83       43.72      6.58 o 
   5  -5  10        9.10        4.94      5.33 o 
  -2  -4  10       38.01       48.92      9.63 o 
  -1  -4  10       15.00       21.51      6.94 o 
   0  -4  10       14.05       15.55      4.06 o 
   1  -4  10       38.65       46.45      6.15 o 
   2  -4  10       29.36       22.81      4.82 o 
   3  -4  10       25.02       20.52      4.76 o 
   4  -4  10        0.32        0.11      2.64 o 
   5  -4  10        4.35        6.11      5.08 o 
   6  -4  10      134.69      128.05     13.98 o 
  -3  -3  10       50.29       72.78     11.39 o 
  -2  -3  10       29.50       33.53      8.26 o 
  -1  -3  10        0.08       -2.74      3.42 o 
   0  -3  10       75.72       91.15     10.80 o 
   1  -3  10       37.34       51.30      6.17 o 
   2  -3  10       13.93        7.23      4.50 o 
   3  -3  10      105.62      117.94     12.27 o 
   4  -3  10       20.75       19.35      6.79 o 
   5  -3  10        0.91        2.35      3.67 o 
   6  -3  10       90.01       95.21     12.46 o 
  -3  -2  10       41.66       53.42     10.07 o 
  -2  -2  10        2.10        2.00      4.01 o 
  -1  -2  10      108.31      118.62     12.51 o 
   0  -2  10       10.76        9.14      4.89 o 
   1  -2  10        9.83       12.41      5.47 o 
   2  -2  10       90.63       97.21     10.90 o 
   3  -2  10      155.41      162.56     13.93 o 
   4  -2  10        2.64        0.44      3.57 o 
   5  -2  10       44.24       52.93      9.29 o 
   6  -2  10       61.17       63.59     10.46 o 
   7  -2  10        2.87        1.52      4.50 o 
  -3  -1  10        8.93       10.85      6.45 o 
  -2  -1  10      100.98       96.58     11.63 o 
  -1  -1  10        1.52        6.40      4.94 o 
   0  -1  10       18.18        8.99      5.28 o 
   1  -1  10        0.47        1.27      3.13 o 
   2  -1  10      152.43      153.03     13.29 o 
   3  -1  10       15.66       11.83      5.08 o 
   4  -1  10       11.67       13.78      5.57 o 
   5  -1  10       86.39       70.92     10.46 o 
   6  -1  10        0.07       -1.12      3.32 o 
   7  -1  10        4.32       -0.20      3.71 o 
  -3   0  10       83.76       92.23     12.71 o 
  -2   0  10        3.78        2.25      4.45 o 
  -1   0  10        0.97       -0.20      3.71 o 
   0   0  10        3.16        4.06      4.25 o 
   1   0  10      138.12      134.46     12.81 o 
   2   0  10       16.83       16.81      5.96 o 
   3   0  10       74.11       79.72     10.46 o 
   4   0  10       75.99       54.54      9.04 o 
   5   0  10        2.48        5.13      4.25 o 
   6   0  10        5.09        3.37      4.01 o 
   7   0  10       34.02       35.58      8.41 o 
  -3   1  10        7.75        9.82      6.26 o 
  -2   1  10       41.36       55.47      9.82 o 
  -1   1  10      229.03      235.14     17.11 o 
   0   1  10       30.47       22.82      6.84 o 
   1   1  10        4.90        4.89      4.20 o 
   2   1  10       96.45      112.95     11.63 o 
   3   1  10      102.32      100.98     11.14 o 
   4   1  10        4.20        5.23      4.45 o 
   5   1  10       21.52       17.40      6.40 o 
   6   1  10        0.76       -2.88      3.13 o 
   7   1  10        1.56        0.88      4.50 o 
  -3   2  10       89.66      108.26     13.20 o 
  -2   2  10        8.68        9.73      5.28 o 
  -1   2  10        2.73        2.20      3.81 o 
   0   2  10        0.17       -2.35      3.18 o 
   1   2  10      314.64      281.91     17.79 o 
   2   2  10       77.17       90.03     10.65 o 
   3   2  10       31.32       32.94      7.38 o 
   4   2  10      145.59      147.26     13.29 o 
   5   2  10       29.58       36.95      8.21 o 
   6   2  10       15.36       11.53      5.72 o 
   7   2  10       30.39       26.69      7.92 o 
  -3   3  10       15.06       16.47      7.23 o 
  -2   3  10       27.87       24.24      7.53 o 
  -1   3  10        5.93        8.31      4.99 o 
   0   3  10       56.70       59.38      9.38 o 
   1   3  10       76.42       68.43      9.63 o 
   2   3  10        0.31        0.15      3.52 o 
   3   3  10      197.66      192.62     14.76 o 
   4   3  10       32.80       44.57      8.21 o 
   5   3  10       16.07       13.05      5.91 o 
   6   3  10       27.36       29.23      7.97 o 
   7   3  10       35.31       43.45      9.43 o 
  -1   4  10      186.74      210.99     16.08 o 
   0   4  10      117.81      114.71     11.93 o 
   1   4  10       36.41       39.10      7.92 o 
   2   4  10      129.61      130.50     12.37 o 
   3   4  10       29.06       39.78      8.16 o 
   4   4  10        3.67        4.20      4.50 o 
   5   4  10        6.48        7.48      5.03 o 
   6   4  10      110.97      127.47     13.25 o 
   7   4  10        1.29        3.03      5.28 o 
  -2   5  10       15.08       10.02      6.65 o 
  -1   5  10        3.47        3.03      4.84 o 
   0   5  10       44.54       48.14      9.19 o 
   3   5  10       22.41       26.25      7.09 o 
   4   5  10       39.53       34.65      7.97 o 
   5   5  10        7.10        1.71      3.96 o 
   6   5  10       26.60       23.61      7.23 o 
   7   5  10        0.33        2.74      4.79 o 
  -1   6  10       28.69       32.26      8.90 o 
   4   6  10        9.36        6.79      4.94 o 
   5   6  10        3.90        3.32      4.40 o 
   3   7  10       22.67       21.02      6.84 o 
   4   7  10        0.92        1.61      3.91 o 
   5   7  10      165.43      158.40     15.35 o 
   1  -5  11       35.08       40.76      9.14 o 
   2  -5  11        0.07       -1.30      2.84 o 
   0  -4  11       63.29       77.32     11.83 o 
   1  -4  11        0.38        1.72      2.88 o 
   2  -4  11       18.01       16.09      4.70 o 
   3  -4  11       18.63       23.74      5.33 o 
   4  -4  11       25.89       31.31      6.24 o 
   0  -3  11        3.68        2.44      4.89 o 
   1  -3  11        7.71        5.15      3.31 o 
   2  -3  11        7.96        8.49      6.26 o 
   3  -3  11       38.90       43.25      9.34 o 
   4  -3  11        0.43        2.39      4.45 o 
   5  -3  11        1.34       -4.40      4.40 o 
  -1  -2  11        0.60       -2.30      3.81 o 
   0  -2  11        7.02        6.06      5.08 o 
   1  -2  11       94.05       82.70     11.73 o 
   2  -2  11       21.35       10.85      5.72 o 
   3  -2  11        0.66       -0.49      3.37 o 
   4  -2  11       85.38       88.12     12.02 o 
   5  -2  11       32.85       29.91      8.41 o 
  -1  -1  11       32.38       33.09      9.04 o 
   0  -1  11        7.75        6.79      5.43 o 
   1  -1  11        1.15        0.15      3.18 o 
   2  -1  11        0.19       -1.96      3.42 o 
   3  -1  11       91.38       92.28     11.34 o 
   4  -1  11       55.19       52.83      9.92 o 
   5  -1  11        6.81        6.06      4.74 o 
  -1   0  11       27.96       26.15      8.55 o 
   0   0  11        0.31       -0.29      3.81 o 
   1   0  11       10.24       10.07      5.77 o 
   2   0  11      117.34      112.71     12.71 o 
   3   0  11        3.95        4.89      4.64 o 
   4   0  11        3.69        6.65      4.89 o 
   5   0  11       13.76       12.81      5.72 o 
   6   0  11       77.61       59.38     11.00 o 
  -1   1  11        2.62        1.12      5.33 o 
   0   1  11       15.98       16.52      6.74 o 
   1   1  11       30.66       30.25      7.82 o 
   2   1  11       66.44       63.83     10.36 o 
   3   1  11       10.92       16.37      6.74 o 
   4   1  11      129.16      161.58     14.86 o 
   5   1  11        1.03       -1.91      4.06 o 
   6   1  11        0.67       -1.12      4.89 o 
  -1   2  11      131.59      139.29     14.86 o 
   0   2  11       15.80       15.84      6.84 o 
   1   2  11        0.07        0.10      3.76 o 
   2   2  11      158.36      155.08     14.52 o 
   3   2  11       62.89       77.76     10.95 o 
   4   2  11        3.24        0.73      3.91 o 
   5   2  11        0.16       -3.13      3.81 o 
   6   2  11      165.31      165.15     16.08 o 
  -1   3  11       20.73       33.14      9.09 o 
   0   3  11       26.79       32.36      8.31 o 
   1   3  11        0.44       -0.73      4.15 o 
   2   3  11       25.86       27.37      7.87 o 
   3   3  11       10.16       13.39      5.91 o 
   4   3  11       22.49       15.15      6.40 o 
   5   3  11       19.41       18.72      7.18 o 
   6   3  11       50.20       55.62     10.65 o 
   0   4  11       37.89       45.94      9.48 o 
   1   4  11       18.32       18.18      6.65 o 
   2   4  11        2.81        0.88      4.50 o 
   3   4  11       27.88       35.63      8.41 o 
   4   4  11        3.88        3.47      4.59 o 
   5   4  11       51.16       49.46      9.73 o 
   6   4  11        0.38        1.86      5.67 o 
   4   5  11        1.99       -1.86      3.91 o 
   5   5  11       19.53       17.79      7.48 o 
   6   5  11       91.92       86.12     12.71 o 
                                                 
